# Supplementary material for: Complete Genome Sequence of the Plant Growth-Promoting Bacterium Hartmannibacter diazotrophicus Strain E19T
Source: Int J Genomics. 2019 Sep 9;2019:7586430. doi: 10.1155/2019/7586430 (PMC6754898; doi:10.1155/2019/7586430)
Supplement: Supplementary Materials — S1 Figure: precomputed phylogenetic tree of life integrating the H. diazotrophicus E19T genome calculated with PhyloPhlAn. Bootstrap values are shown in tree branches. S2 Figure: phylogenetic tree based on core gene sequences of strain E19T. Phylogenetic tree based on core gene sequences of strain E19T and the available closest gene sequence of members of related families of the orders Rhizobiales and Rhodobacterales and representatives of the class Alphaproteobacteria. Bootstrap values are shown in tree branches, when not shown values correspond to 100%. S3 Figure: genomic organization of the strain E19T genome coding sequences for methanol dehydrogenase homolog genes and its closest relative genomes. Same-color arrows correspond at orthologous genes among genome sequences. A) CDS 2042, B) CDS 2631, and CDS 3031. S1 Table: H. diazotrophicus E19T average nucleotide identity (ANI) and OrthoANI (average nucleotide identity by orthology) to the next relative available genome sequences. S2 Table: H. diazotrophicus E19T previously described phenotypical characteristics compared with its genomic content [11]. S3 Table: plant growth-promoting activities and respective genes present or absent in E19T. S4 Table: H. diazotrophicus E19T nitrogen fixation-related genes. S5 Table: H. diazotrophicus E19T phosphate-related genes. S6 Table: H. diazotrophicus E19T sulfur-related genes. S7 Table: H. diazotrophicus E19T CDSs containing PALP domain genes. S8 Table: H. diazotrophicus E19T methylotrophy-related genes. S9 Table: H. diazotrophicus E19T volatile organic compound-related genes. S10 Table: H. diazotrophicus E19T iron acquisition-related genes. S11 Table: H. diazotrophicus E19T salt tolerance-related genes. S12 Table: H. diazotrophicus E19T central metabolisms and protein secretory system-related genes. S13 Table: H. diazotrophicus E19T heavy metal resistance-related genes. S14 Table: H. diazotrophicus E19T aromatic compound degradation-related genes. S15 Table: H. diazotrophi [file 7586430.f1.zip]

Archive with 2 entries (2 files):
- 7586430.Supp.pdf
- mat.7586430.v2.xlsx
