# Supplementary material for: Complete Genome Sequence of the Plant Growth-Promoting Bacterium Hartmannibacter diazotrophicus Strain E19T
Source: Int J Genomics. 2019 Sep 9;2019:7586430. doi: 10.1155/2019/7586430 (PMC6754898; doi:10.1155/2019/7586430)
Supplement: Supplementary Materials — S1 Figure: precomputed phylogenetic tree of life integrating the H. diazotrophicus E19T genome calculated with PhyloPhlAn. Bootstrap values are shown in tree branches. S2 Figure: phylogenetic tree based on core gene sequences of strain E19T. Phylogenetic tree based on core gene sequences of strain E19T and the available closest gene sequence of members of related families of the orders Rhizobiales and Rhodobacterales and representatives of the class Alphaproteobacteria. Bootstrap values are shown in tree branches, when not shown values correspond to 100%. S3 Figure: genomic organization of the strain E19T genome coding sequences for methanol dehydrogenase homolog genes and its closest relative genomes. Same-color arrows correspond at orthologous genes among genome sequences. A) CDS 2042, B) CDS 2631, and CDS 3031. S1 Table: H. diazotrophicus E19T average nucleotide identity (ANI) and OrthoANI (average nucleotide identity by orthology) to the next relative available genome sequences. S2 Table: H. diazotrophicus E19T previously described phenotypical characteristics compared with its genomic content [11]. S3 Table: plant growth-promoting activities and respective genes present or absent in E19T. S4 Table: H. diazotrophicus E19T nitrogen fixation-related genes. S5 Table: H. diazotrophicus E19T phosphate-related genes. S6 Table: H. diazotrophicus E19T sulfur-related genes. S7 Table: H. diazotrophicus E19T CDSs containing PALP domain genes. S8 Table: H. diazotrophicus E19T methylotrophy-related genes. S9 Table: H. diazotrophicus E19T volatile organic compound-related genes. S10 Table: H. diazotrophicus E19T iron acquisition-related genes. S11 Table: H. diazotrophicus E19T salt tolerance-related genes. S12 Table: H. diazotrophicus E19T central metabolisms and protein secretory system-related genes. S13 Table: H. diazotrophicus E19T heavy metal resistance-related genes. S14 Table: H. diazotrophicus E19T aromatic compound degradation-related genes. S15 Table: H. diazotrophi [file 7586430.f1.zip › mat.7586430.v2.xlsx]

## Sheet: title
Complete Genome Sequence of the Plant Growth-Promoting Bacterium Hartmannibacter diazotrophicus strain E19T
Christian Suarez1*, Stefan Ratering1, Torsten Hain2, Moritz Fritzenwanker2, Alexander Goesmann3, Jochen Blom3, Trinad Chakraborty2, Boyke Bunk4, Cathrin Spröer4, Jörg Overmann4, and Sylvia Schnell1

## Sheet: S4-S18 Supplementary tables
			S4 Table. H. diazotrophicus E19T nitrogen fixation related genes
			Nitrogenase complex
*	HDIA_0306	---	nifX-associated protein	---	---	---	Chromosome
*	HDIA_0315	cysE_1	Serine acetyltransferase	2.3.1.30	E	GO:0005737,GO:0006535,GO:0009001	Chromosome
*	HDIA_4388	nifT	nitrogen fixation protein NifT	---	---	---	Chromosome
*	HDIA_0424	hupA	Periplasmic [NiFeSe] hydrogenase small subunit precursor	1.12.99.6	C	GO:0008901,GO:0009375,GO:0042597,GO:0046872,GO:0047806,GO:0051538,GO:0051539	Chromosome
*	HDIA_0423	hupB	Periplasmic [NiFeSe] hydrogenase large subunit	1.12.99.6	C	GO:0008901,GO:0016151,GO:0033748,GO:0042597	Chromosome
*	HDIA_0312	nifU	NifU-like protein	---	C	GO:0005506,GO:0009399,GO:0016226,GO:0051537	Chromosome
*	HDIA_4387	nifZ	nitrogen fixation protein NifZ	---	---	---	Chromosome
*	HDIA_0313	nifS_1	Cysteine desulfurase	2.8.1.7	E	GO:0006520,GO:0009399,GO:0030170,GO:0031071,GO:0046872,GO:0051536	Chromosome
*	HDIA_0303	nifE	---	---	C	GO:0006441,GO:0009399,GO:0055114,GO:0016163,GO:0016491	Chromosome
*	HDIA_4390	nifA	Nif-specific regulatory protein	---	K,T	GO:0000160,GO:0003700,GO:0005524,GO:0005622,GO:0006351,GO:0009399,GO:0043565,GO:0046872	Chromosome
*	HDIA_2959	nifS_2	Cysteine desulfurase	2.8.1.7	E	GO:0006520	Chromosome
*	HDIA_4341	nifK1	Nitrogenase molybdenum-iron protein beta chain	1.18.6.1	C	GO:0005524,GO:0009399,GO:0016163,GO:0016612,GO:0018697,GO:0046872,GO:0051536	Chromosome
*	HDIA_4343	nifH	Nitrogenase iron protein	1.18.6.1	P	GO:0005524,GO:0009399,GO:0016163,GO:0016612,GO:0018697,GO:0046872,GO:0051539	Chromosome
*	HDIA_0305	nifX	nitrogen fixation protein NifX	---	S	GO:0009399,GO:0051188,GO:0051540	Chromosome
*	HDIA_0314	nifV	Homocitrate synthase	2.3.3.14	E	GO:0009399,GO:0019752,GO:0003824,GO:0051188,GO:0004410,GO:0016740,GO:0046912	Chromosome
*	HDIA_4384	nifB	FeMo cofactor biosynthesis protein NifB	---	R	GO:0003824,GO:0009108,GO:0009399,GO:0046872,GO:0051539	Chromosome
*	HDIA_0316	nifW	Nitrogenase-stabilizing/protective protein NifW	---	S	GO:0009399	Chromosome
*	HDIA_1896	---	SUF system FeS assembly protein, NifU family	---	C	GO:0005506,GO:0016226,GO:0051536	Chromosome
*	HDIA_4342	nifD	Nitrogenase molybdenum-iron protein alpha chain	1.18.6.1	C	GO:0005524,GO:0009399,GO:0016163,GO:0016612,GO:0018697,GO:0046872,GO:0051536	Chromosome
*	HDIA_0310	nifQ	NifQ	---	S	GO:0009399,GO:0030151	Chromosome
*	HDIA_0418	hupC	putative Ni/Fe-hydrogenase B-type cytochrome subunit	---	C	GO:0005506,GO:0005886,GO:0006810,GO:0009055,GO:0016021,GO:0022904	Chromosome
*	HDIA_1887	cysE_2	Serine acetyltransferase	2.3.1.30	R	---	Chromosome
*	HDIA_2323	ntrC	Nitrogen assimilation regulatory protein	---	T	GO:0000156,GO:0005524,GO:0005622,GO:0006351,GO:0006355,GO:0006808,GO:0009399,GO:0043565	Chromosome
*	HDIA_2053	cysE_3	Serine acetyltransferase	2.3.1.30	E	GO:0005737,GO:0006535,GO:0009001	Chromosome
*	HDIA_0321	fixX	ferredoxin-like protein FixX	---	C	GO:0005506,GO:0009399,GO:0051536,GO:0055114	Chromosome
*	HDIA_0304	nifN	Nitrogenase iron-molybdenum cofactor biosynthesis	---	C	GO:0006461,GO:0009399,GO:0055114,GO:0016163,GO:0016491,GO:0046872	Chromosome
	HDIA_1248	nasD_1	Nitrite reductase [NAD(P)H]	1.7.1.4	C	GO:0008942,GO:0020037,GO:0042128,GO:0046872,GO:0050660,GO:0050661,GO:0051539	1344448	1342409
	HDIA_2370	nasA	Nitrate reductase	1.7.99.4	C	GO:0008940,GO:0019333,GO:0030151,GO:0042128,GO:0051539	2521370	2524084
			Regulation
	HDIA_4776	fixJ_3	Transcriptional regulatory protein FixJ	---	T	GO:0000160,GO:0005622	Chromosome
	HDIA_2803	fixK_2	Nitrogen fixation regulation protein FixK	---	T	GO:0003677,GO:0003700,GO:0005622,GO:0006351,GO:0009399	Chromosome
	HDIA_4775	fixK_4	Nitrogen fixation regulation protein FixK	---	T	GO:0003677,GO:0003700,GO:0005622,GO:0006351,GO:0009399	Chromosome
	HDIA_0189	rpoN2	RNA polymerase sigma-54 factor 2	---	K	GO:0003677,GO:0003700,GO:0003899,GO:0006352,GO:0016987	Chromosome
	HDIA_4258	fixL_3	Sensor protein FixL	2.7.13.3	T	GO:0000155,GO:0005524,GO:0005622,GO:0005886,GO:0006355,GO:0016021	Chromosome
	HDIA_4151	fixL_2	Sensor protein FixL	2.7.13.3	T	GO:0000155,GO:0005524,GO:0005622,GO:0005886,GO:0006355,GO:0009399,GO:0016021,GO:0046872	Chromosome
	HDIA_4259	fixJ_2	Transcriptional regulatory protein FixJ	---	T	GO:0000160,GO:0003677,GO:0005737,GO:0006351,GO:0006355	Chromosome
	HDIA_0468	fixJ_1	Transcriptional regulatory protein FixJ	---	T	GO:0000160,GO:0003677,GO:0005737,GO:0006351,GO:0006355,GO:0009877	Chromosome
	HDIA_2806	fixK_3	Nitrogen fixation regulation protein FixK	---	T	GO:0003677,GO:0003700,GO:0005622,GO:0006351,GO:0009399	Chromosome
	HDIA_4771	fixN	Cytochrome c oxidase subunit 1 homolog	1.9.3.1	C	GO:0004129,GO:0005506,GO:0006119,GO:0009060,GO:0016021,GO:0020037,GO:0045278	Chromosome
	HDIA_2626	fixK_1	Nitrogen fixation regulation protein FixK	---	T	GO:0003677,GO:0003700,GO:0005622,GO:0006351,GO:0009399	Chromosome
	HDIA_4778	fixL_4	Sensor protein FixL	2.7.13.3	T	GO:0000155,GO:0005524,GO:0005622,GO:0005886,GO:0006355,GO:0009399,GO:0016021,GO:0046872	Chromosome
	HDIA_0465	fixL_1	Sensor protein FixL	2.7.13.3	T	GO:0000155,GO:0005524,GO:0005737	Chromosome
			Nitrogenase transport
	HDIA_4408	fixB_1	Electron transfer flavoprotein large subunit	---	C	GO:0000062,GO:0003995,GO:0009055,GO:0033539,GO:0050660,GO:0052890,GO:0055088	Chromosome
	HDIA_0319	fixB	Electron transfer flavoprotein large subunit	---	C	GO:0009055,GO:0009399,GO:0050660,GO:0055114	Chromosome
	HDIA_0068	fixB_2	Electron transfer flavoprotein large subunit	---	C	GO:0009055,GO:0050660,GO:0055114	Chromosome
	HDIA_0320	fixC	protein fixC	EC:1.5.5.-	C	GO:0009399,GO:0055114,GO:0016491,GO:0071949	Chromosome
	HDIA_4409	fixA	Electron transfer flavoprotein small subunit	---	C	GO:0009055,GO:0055114	Chromosome
	HDIA_0321	fixX	ferredoxin-like protein FixX	---	C	GO:0005506,GO:0009399,GO:0051536,GO:0055114	Chromosome
	HDIA_1156	---	Electron transfer flavoprotein-ubiquinone oxidoreductase	1.5.5.1	C	GO:0004174,GO:0046872,GO:0051539	Chromosome
			S5 Table. H. diazotrophicus E19T phosphate related-genes
			Phosphate solubilization and uptake
*	HDIA_2199	phnA	Phosphonoacetate hydrolase	3.11.1.2	P	GO:0047400	Chromosome
*	HDIA_1772	phnE	Phosphate-import permease protein PhnE	---	P	GO:0005887,GO:0015604	Chromosome
*	HDIA_2201	pqqB	Pyrroloquinoline quinone biosynthesis protein B	---	R	GO:0006810,GO:0018189	Chromosome
*	HDIA_1779	phnL	Alpha-D-ribose 1-methylphosphonate 5-triphosphate synthase subunit PhnL	2.7.8.37	P	GO:0005524,GO:0016887,GO:0019700,GO:0061693	Chromosome
*	HDIA_0560	pstA_2	Phosphate transport system permease protein PstA	---	P	GO:0005315,GO:0005887,GO:0015415	Chromosome
*	HDIA_1761	pstB_4	Phosphate import ATP-binding protein PstB	3.6.3.27	P	GO:0005315,GO:0005524,GO:0015415,GO:0043190	Chromosome
*	HDIA_1773	phnF	putative transcriptional regulator PhnF	---	K	GO:0003677,GO:0003700,GO:0006351	Chromosome
*	HDIA_0403	pstA_1	Phosphate transport system permease protein PstA	---	P	GO:0005315,GO:0005887,GO:0035435	Chromosome
*	HDIA_1781	phnM	Alpha-D-ribose 1-methylphosphonate 5-triphosphate diphosphatase	3.6.1.63	P	GO:0004000,GO:0019700,GO:0050270	Chromosome
*	HDIA_3785	---	PAP2 (acid phosphatase) superfamily protein	---	I	GO:0005886,GO:0009103,GO:0009245,GO:0016021,GO:0016787,GO:0046677	Chromosome
*	HDIA_1916	phoP_2	Alkaline phosphatase synthesis transcriptional regulatory protein PhoP	---	T	GO:0000160,GO:0003677,GO:0005737,GO:0006351,GO:0006355,GO:0010106	Chromosome
*	HDIA_1776	phnI	Alpha-D-ribose 1-methylphosphonate 5-triphosphate synthase subunit PhnI	2.7.8.37	P	GO:0019634,GO:0061693	Chromosome
*	HDIA_2668	---	alkaline phosphatase (Esterase-like activity of phytase)	---	---	---	Chromosome
*	HDIA_4848	phoR_3	Alkaline phosphatase synthesis sensor protein PhoR	2.7.13.3	T	GO:0000155,GO:0000271,GO:0005524,GO:0005622,GO:0005886,GO:0016021	Chromosome
*	HDIA_3284	phnX	Phosphonoacetaldehyde hydrolase	3.11.1.1	R	GO:0000287,GO:0019700,GO:0050194	Chromosome
*	HDIA_0559	pstC_2	Phosphate transport system permease protein PstC	---	P	GO:0005315,GO:0005887,GO:0015415,GO:0035435	Chromosome
*	HDIA_2203	pqqD	Pyrroloquinoline quinone biosynthesis protein D	---	S	GO:0018189,GO:0048038	Chromosome
*	HDIA_1770	phnC	Phosphate-import ATP-binding protein PhnC	3.6.3.27	P	GO:0005524,GO:0015416,GO:0043190	Chromosome
*	HDIA_0536	phnU	2-aminoethylphosphonate transport system permease PhnU	---	O	GO:0005886,GO:0006810,GO:0016021	Chromosome
*	HDIA_2202	pqqC	Pyrroloquinoline-quinone synthase	1.3.3.11	H	GO:0018189,GO:0033732	Chromosome
*	HDIA_3789	phoD	Alkaline phosphatase D precursor	3.1.3.1	P	GO:0004035	Chromosome
*	HDIA_0561	pstB_3	Phosphate import ATP-binding protein PstB	3.6.3.27	P	GO:0005315,GO:0005524,GO:0015415,GO:0043190	Chromosome
*	HDIA_1620	ppx	Exopolyphosphatase	3.6.1.11	F,P	GO:0004309	Chromosome
*	HDIA_1778	phnK	Putative phosphonates utilization ATP-binding protein PhnK	---	E	GO:0005524,GO:0006810,GO:0016887,GO:0019700	Chromosome
*	HDIA_1356	phoQ	Sensor protein PhoQ	2.7.13.3	T	GO:0000155,GO:0000160,GO:0004721,GO:0005524,GO:0005622,GO:0005886,GO:0010350,GO:0016021,GO:0023014,GO:0046777,GO:0046872	Chromosome
*	HDIA_1771	phnD	Phosphate-import protein PhnD precursor	---	P	GO:0042597,GO:0042916,GO:0042917,GO:0043190	Chromosome
*	HDIA_0675	phnV	Putative 2-aminoethylphosphonate transport system permease protein PhnV	---	E	GO:0005886,GO:0006810,GO:0016021	Chromosome
*	HDIA_1784	php	Aryldialkylphosphatase (Phosphotriesterase-related protein)	3.1.-.-	R	GO:0008270,GO:0009056,GO:0016788	Chromosome
*	HDIA_0558	pstS_2	Phosphate-binding protein PstS precursor	---	P	GO:0005886,GO:0006817	Chromosome
*	HDIA_2204	pqqE	Coenzyme PQQ synthesis protein E	---	R	GO:0018189,GO:0003824,GO:0051536,GO:0046872,GO:0005506	Chromosome
*	HDIA_1923	phoA	Alkaline phosphatase H precursor	3.1.3.1	P	GO:0000287,GO:0004035,GO:0008270,GO:0016311,GO:0030288,GO:0030613,GO:0033748,GO:0042597,GO:0055114	Chromosome
*	HDIA_2824	---	alkaline phosphatase	---	---	---	Chromosome
*	HDIA_0562	phoU	Negative regulator of Pho regulon	---	P	GO:0005737,GO:0006817,GO:0030643,GO:0042803,GO:0045936,GO:2000186	Chromosome
*	HDIA_1777	phnJ	Alpha-D-ribose 1-methylphosphonate 5-phosphate C-P lyase	4.7.1.1	P	GO:0019700,GO:0042916,GO:0046872,GO:0051539,GO:0098848	Chromosome
*	HDIA_3684	---	alkaline phosphatase	---	---	---	Chromosome
*	HDIA_1355	phoP_1	Transcriptional regulatory protein PhoP	---	T	GO:0000160,GO:0003677,GO:0005829,GO:0006351,GO:0006355,GO:0042802	Chromosome
*	HDIA_0401	pstS_1	Phosphate-binding protein PstS precursor	---	P	GO:0035435,GO:0042301,GO:0042597,GO:0043190	Chromosome
*	HDIA_0557	phoR_1	Alkaline phosphatase synthesis sensor protein PhoR	2.7.13.3	T	GO:0000155,GO:0005524,GO:0005622,GO:0005886,GO:0006355,GO:0006817,GO:0016021	Chromosome
*	HDIA_1918	phoR_2	Alkaline phosphatase synthesis sensor protein PhoR	2.7.13.3	T	GO:0000155,GO:0005524,GO:0005622,GO:0005886,GO:0006355,GO:0016021	Chromosome
*	HDIA_1774	phnG	Alpha-D-ribose 1-methylphosphonate 5-triphosphate synthase subunit PhnG	2.7.8.37	P	GO:0015716,GO:0019634,GO:0061693	Chromosome
*	HDIA_1775	phnH	Alpha-D-ribose 1-methylphosphonate 5-triphosphate synthase subunit PhnH	2.7.8.37	P	GO:0019634,GO:0061693	Chromosome
*	HDIA_3466	yliI	Soluble aldose sugar dehydrogenase YliI	1.1.5.-	G	GO:0005509,GO:0005975,GO:0016901,GO:0030288,GO:0070968	Chromosome
*	HDIA_0404	pstB_2	Phosphate import ATP-binding protein PstB	3.6.3.27	P	GO:0005315,GO:0005524,GO:0015415,GO:0043190	Chromosome
*	HDIA_2828	---	PA-phosphatase-like phosphoesterase	---	---	---	Chromosome
*	HDIA_0396	pstB_1	Phosphate import ATP-binding protein PstB	3.6.3.27	P	GO:0005315,GO:0005524,GO:0015415,GO:0043190	Chromosome
*	HDIA_0402	pstC_1	Phosphate transport system permease protein PstC	---	P	GO:0005315,GO:0005886,GO:0006817,GO:0016021	Chromosome
*	HDIA_1289	---	RpoE-regulated lipoprotein	---	X	---	Chromosome
*	HDIA_0563	phoB	Phosphate regulon transcriptional regulatory protein PhoB	---	K,T	GO:0000156,GO:0003677,GO:0005737,GO:0006351,GO:0006355,GO:0006817	Chromosome
*	HDIA_0537	phnS	2-aminoethylphosphonate binding protein	---	P	GO:0006810,GO:0015457,GO:0015460	Chromosome
*	HDIA_1782	phnN	Ribose 1,5-bisphosphate phosphokinase PhnN	2.7.4.23	P	GO:0005524,GO:0006015,GO:0019634,GO:0033863	Chromosome
			S6 Table. H. diazotrophicus E19T Sulphur related-genes
	HDIA_0315	cysE_1	Serine acetyltransferase	2.3.1.30	E	GO:0005737,GO:0006535,GO:0009001	Chromosome
	HDIA_0902	cysL	CysJI operon transcriptional activator	---	K	GO:0003677,GO:0003700,GO:0006108,GO:0006351,GO:0045892,GO:0045893	Chromosome
	HDIA_2954	---	FeS assembly SUF system protein	---	S	---	Chromosome
	HDIA_2173	cysK_2	Cysteine synthase	2.5.1.47	E	GO:0004124,GO:0006535,GO:0016740,GO:0017000	Chromosome
	HDIA_2957	sufC	putative ATP-dependent transporter SufC	---	O	GO:0005524,GO:0006810,GO:0009842,GO:0016887	Chromosome
	HDIA_0912	sir_1	Sulfite reductase [ferredoxin]	1.8.7.1	C	GO:0020037,GO:0046872,GO:0050311,GO:0051539	Chromosome
	HDIA_0911	cysH	Phosphoadenosine phosphosulfate reductase	1.8.4.8	E,H	GO:0004604,GO:0005737,GO:0019379,GO:0070814	Chromosome
	HDIA_2956	sufD	FeS cluster assembly protein SufD	---	O	GO:0006979,GO:0016226	Chromosome
	HDIA_1561	cysK_1	Cysteine synthase	2.5.1.47	E	GO:0004124,GO:0005739,GO:0006535,GO:0008652,GO:0016740,GO:0030170	Chromosome
	HDIA_1324	sufE	Cysteine desulfuration protein SufE	---	R	---	Chromosome
	HDIA_1896	---	SUF system FeS assembly protein, NifU family	---	C	GO:0005506,GO:0016226,GO:0051536	Chromosome
	HDIA_2955	sufS	Cysteine desulfurase	2.8.1.7	---	GO:0006534,GO:0003824,GO:0005515,GO:0009000,GO:0016740,GO:0016829,GO:0031071,GO:0030170,GO:0031071	Chromosome
	HDIA_2958	sufB	FeS cluster assembly protein SufB	---	O	GO:0016226	Chromosome
	HDIA_0184	cysK1	O-acetylserine sulfhydrylase	2.5.1.47	E	GO:0004124,GO:0006535,GO:0016740,GO:0030170,GO:0080146	Chromosome
	HDIA_1887	cysE_2	Serine acetyltransferase	2.3.1.30	R	---	Chromosome
	HDIA_4693	cysD	Sulfate adenylyltransferase subunit 2	2.7.7.4	P	GO:0000103,GO:0004781,GO:0005524,GO:0019419,GO:0070814	Chromosome
	HDIA_2053	cysE_3	Serine acetyltransferase	2.3.1.30	E	GO:0005737,GO:0006535,GO:0009001	Chromosome
	HDIA_1102	cysQ_1	3'(2'),5'-bisphosphate nucleotidase CysQ	3.1.3.7	X	GO:0000287,GO:0005737,GO:0006020,GO:0007165,GO:0008934,GO:0046854,GO:0046855,GO:0052832,GO:0052833	Chromosome
	HDIA_4694	cysNC	Bifunctional enzyme CysN/CysC	---	P	GO:0000103,GO:0003924,GO:0004020,GO:0004781,GO:0005524,GO:0005525,GO:0009877	Chromosome
	HDIA_4692	cysQ_2	3'(2'),5'-bisphosphate nucleotidase CysQ	3.1.3.7	P	GO:0000287,GO:0005737,GO:0005886,GO:0008441,GO:0046854	Chromosome
			Thiosulphate or sulfate transporter and convert-related genes
	HDIA_1858	cysW_2	Sulfate transport system permease protein CysW	---	P	GO:0005886,GO:0015419,GO:0016021	Chromosome
	HDIA_2168	cysA_3	Sulfate/thiosulfate import ATP-binding protein CysA	3.6.3.25	E	GO:0005524,GO:0015407,GO:0015591,GO:0043190	Chromosome
	HDIA_1857	cysA_2	Sulfate/thiosulfate import ATP-binding protein CysA	3.6.3.25	E	GO:0005524,GO:0015419,GO:0043190	Chromosome
	HDIA_4855	cysZ	Sulfate transporter CysZ	---	X	GO:0016021,GO:0016020,GO:0005887,GO:0019344,GO:0008272,GO:0006810,GO:0000103	Chromosome
	HDIA_1860	sbp_2	Sulfate binding protein	---	P	GO:0006790,GO:0008271,GO:0015419,GO:0030288,GO:0043199	Chromosome
	HDIA_3280	cysA_5	Sulfate/thiosulfate import ATP-binding protein CysA	3.6.3.25	E	GO:0005524,GO:0015594,GO:0015595,GO:0043190	Chromosome
	HDIA_0653	cysA_1	Sulfate/thiosulfate import ATP-binding protein CysA	3.6.3.25	R	GO:0005524,GO:0006810,GO:0016887	Chromosome
	HDIA_3212	cysA_4	Sulfate/thiosulfate import ATP-binding protein CysA	3.6.3.25	E	GO:0005524,GO:0015594,GO:0015595,GO:0043190	Chromosome
	HDIA_1859	cysT_1	Sulfate transport system permease protein CysT	---	P	GO:0005886,GO:0015419,GO:0016021	Chromosome
	HDIA_1760	cysW_1	Sulfate transport system permease protein CysW	---	H	GO:0005886,GO:0006810,GO:0016021	Chromosome
	HDIA_p0104	sbp_4	Sulfate binding protein	---	P	GO:0006790,GO:0008271,GO:0015419,GO:0030288,GO:0043199	Plasmid
	HDIA_p0105	cysT_2	Sulfate transport system permease protein CysT	---	P	GO:0005886,GO:0015419,GO:0016021	Plasmid
	HDIA_p0107	cysA_6	Sulfate/thiosulfate import ATP-binding protein CysA	3.6.3.25	E	GO:0005524,GO:0015419,GO:0043190	Plasmid
	HDIA_p0106	cysW_3	Sulfate transport system permease protein CysW	---	P	GO:0005886,GO:0015419,GO:0016021	Plasmid
			Sulfonate or alkanesulfonate related genes
	HDIA_1704	sauU	putative sulfoacetate transporter SauU	---	X	GO:0005886,GO:0016021,GO:0055085	Chromosome
	HDIA_3092	ssuC_6	Putative aliphatic sulfonates transport permease protein SsuC	---	P	GO:0005215,GO:0005886,GO:0016021	Chromosome
	HDIA_3264	ssuC_12	Putative aliphatic sulfonates transport permease protein SsuC	---	X	GO:0005215,GO:0005886,GO:0016021	Chromosome
	HDIA_2048	ssuC_5	Putative aliphatic sulfonates transport permease protein SsuC	---	P	GO:0005886,GO:0016021,GO:0042918,GO:0042959	Chromosome
	HDIA_3155	ssuC_9	Putative aliphatic sulfonates transport permease protein SsuC	---	P	GO:0005215,GO:0005886,GO:0016021	Chromosome
	HDIA_3583	ssuC_14	Putative aliphatic sulfonates transport permease protein SsuC	---	P	GO:0005215,GO:0005886,GO:0016021	Chromosome
	HDIA_3288	ssuA_3	Putative aliphatic sulfonates-binding protein precursor	---	P	GO:0006790,GO:0006810,GO:0016020,GO:0042597	Chromosome
	HDIA_0378	ssuC_2	Putative aliphatic sulfonates transport permease protein SsuC	---	P	GO:0005215,GO:0005886,GO:0016021	Chromosome
	HDIA_4700	ssuB_4	Aliphatic sulfonates import ATP-binding protein SsuB	3.6.3.-	P	GO:0005524,GO:0005886,GO:0006810,GO:0016887	Chromosome
	HDIA_3151	ssuC_8	Putative aliphatic sulfonates transport permease protein SsuC	---	P	GO:0005215,GO:0005886,GO:0010438,GO:0016021	Chromosome
	HDIA_3094	ssuA_2	Putative aliphatic sulfonates-binding protein precursor	---	P	---	Chromosome
	HDIA_0510	ssuB_1	Aliphatic sulfonates import ATP-binding protein SsuB	3.6.3.-	X	GO:0005524,GO:0006810,GO:0016887	Chromosome
	HDIA_1472	ssuC_4	Putative aliphatic sulfonates transport permease protein SsuC	---	P	GO:0005215,GO:0005886,GO:0016021	Chromosome
	HDIA_0377	ssuC_1	Putative aliphatic sulfonates transport permease protein SsuC	---	P	GO:0005215,GO:0005886,GO:0016021	Chromosome
	HDIA_2047	ssuB_2	Aliphatic sulfonates import ATP-binding protein SsuB	3.6.3.-	X	GO:0005215,GO:0005524,GO:0016887,GO:0043190	Chromosome
	HDIA_3224	ssuC_10	Putative aliphatic sulfonates transport permease protein SsuC	---	P	GO:0005215,GO:0005886,GO:0016021	Chromosome
	HDIA_3262	ssuB_3	Aliphatic sulfonates import ATP-binding protein SsuB	3.6.3.-	P	GO:0005524,GO:0006810,GO:0016887	Chromosome
	HDIA_4701	ssuC_15	Putative aliphatic sulfonates transport permease protein SsuC	---	P	GO:0005215,GO:0005886,GO:0016021	Chromosome
	HDIA_3289	ssuC_13	Putative aliphatic sulfonates transport permease protein SsuC	---	P	GO:0005215,GO:0005886,GO:0010438,GO:0016021	Chromosome
	HDIA_0511	ssuC_3	Putative aliphatic sulfonates transport permease protein SsuC	---	P	GO:0005886,GO:0006810,GO:0009229,GO:0016021	Chromosome
	HDIA_3263	ssuC_11	Putative aliphatic sulfonates transport permease protein SsuC	---	X	GO:0005886,GO:0006810,GO:0009229,GO:0016021	Chromosome
	HDIA_p0112	ssuE	NAD(P)H-dependent FAD/FMN reductase	1.5.1.38	R	GO:0052873,GO:0016491,GO:0008752,GO:0055114,GO:0009970,GO:0006974	Plasmid
	HDIA_p0004	ssuA_4	Putative aliphatic sulfonates-binding protein precursor	---	P	---	Plasmid
	HDIA_p0003	ssuC_16	Putative aliphatic sulfonates transport permease protein SsuC	---	P	GO:0005886,GO:0005887,GO:0006790,GO:0006810	Plasmid
	HDIA_p0005	ssuB_5	Aliphatic sulfonates import ATP-binding protein SsuB	3.6.3.-	P	GO:0005524,GO:0006810,GO:0016887	Plasmid
			Taurine transporter
	HDIA_3616	---	Sulfite exporter TauE/SafE	---	S	GO:0016021	Chromosome
	HDIA_0444	---	Sulfite exporter TauE/SafE	---	S	GO:0005886,GO:0016021	Chromosome
	HDIA_3276	---	Sulfite exporter TauE/SafE	---	S	GO:0016021	Chromosome
	HDIA_0379	tauA	taurine-binding periplasmic protein	---	P	GO:0009970,GO:0006810,GO:0015734,GO:0005215,GO:0042597	Chromosome
	HDIA_3149	tauB_4	Taurine import ATP-binding protein TauB	3.6.3.36	X	GO:0005524,GO:0006810,GO:0016887	Chromosome
	HDIA_1469	tauB_2	Taurine import ATP-binding protein TauB	3.6.3.36	P	GO:0005524,GO:0006810,GO:0016887	Chromosome
	HDIA_3093	tauB_3	Taurine import ATP-binding protein TauB	3.6.3.36	P	GO:0005524,GO:0005886,GO:0006810,GO:0016887	Chromosome
	HDIA_0380	tauB_1	Taurine import ATP-binding protein TauB	3.6.3.36	P	GO:0005524,GO:0006810,GO:0016887	Chromosome
	HDIA_2084	tpa_2	Taurine--pyruvate aminotransferase	2.6.1.77	E	GO:0005737,GO:0030170,GO:0042400,GO:0045303	Chromosome
	HDIA_3150	tauC	Taurine transport system permease protein TauC	---	P	GO:0005215,GO:0005886,GO:0010438,GO:0016021,GO:0006810,GO:0016020	Chromosome
	HDIA_4178	---	Sulfite exporter TauE/SafE	---	S	GO:0005886,GO:0016021	Chromosome
	HDIA_0980	---	Sulfite exporter TauE/SafE	---	S	GO:0016021	Chromosome
	HDIA_4793	---	Sulfite exporter TauE/SafE	---	S	GO:0016021	Chromosome
	HDIA_1424	tpa_1	Taurine--pyruvate aminotransferase	2.6.1.77	E	GO:0008483,GO:0030170	Chromosome
	HDIA_0901	---	Sulfite exporter TauE/SafE	---	S	GO:0016021	Chromosome
	HDIA_3158	---	Sulfite exporter TauE/SafE	---	S	GO:0016021	Chromosome
			S7 Table. H. diazotrophicus E19T CDSs containing PALP domain genes
	HDIA_2173	cysK_2	Cysteine synthase	2.5.1.47	E	GO:0004124,GO:0006535,GO:0016740,GO:0017000	Chromosome
	HDIA_2080	tdcB_2	L-threonine dehydratase catabolic TdcB	4.3.1.19	E	GO:0004794,GO:0009097,GO:0030170	Chromosome
	HDIA_1126	thrC	Threonine synthase	4.2.3.1	E	GO:0004795,GO:0009088,GO:0030170	Chromosome
	HDIA_1561	cysK_1	Cysteine synthase	2.5.1.47	E	GO:0004124,GO:0005739,GO:0006535,GO:0008652,GO:0016740,GO:0030170	Chromosome
	HDIA_3986	ygeX	diaminopropionate ammonia-lyase	4.3.1.15	E	GO:0008838,GO:0030170	Chromosome
	HDIA_0184	cysK1	O-acetylserine sulfhydrylase	2.5.1.47	E	GO:0004124,GO:0006535,GO:0016740,GO:0030170,GO:0080146	Chromosome
	HDIA_0060	trpB	Tryptophan synthase beta chain	4.2.1.20	E	GO:0004834	Chromosome
	HDIA_1364	tdcB_1	L-threonine dehydratase catabolic TdcB	4.3.1.19	E	GO:0000166,GO:0004794,GO:0030170,GO:0070689	Chromosome
	HDIA_2722	tdcB_3	L-threonine dehydratase catabolic TdcB	4.3.1.19	E	GO:0000166,GO:0003941,GO:0004794,GO:0006565,GO:0006567,GO:0030170,GO:0070689	Chromosome
			S8 Table. H. diazotrophicus E19T methylotrophy
	HDIA_2042	moxF	Methanol dehydrogenase [cytochrome c] subunit 1 precursor	1.1.2.7	G	GO:0005509,GO:0016020,GO:0016614,GO:0030288	Chromosome
	HDIA_2631	---	Methanol dehydrogenase [cytochrome c] subunit 1	1.1.2.7	G	GO:0005509,GO:0016020,GO:0016614,GO:0030288	Chromosome
	HDIA_3031	mdh_1	NAD-dependent methanol dehydrogenase	1.1.1.244	C	GO:0004022,GO:0004024,GO:0005739,GO:0005759,GO:0043458,GO:0046872	Chromosome
	HDIA_0174	fae_1	Formaldehyde-activating enzyme	4.3.3.-	G	GO:0004590,GO:0006207,GO:0016051,GO:0016836,GO:0016840,GO:0043801	Chromosome
	HDIA_2315	fae_2	Formaldehyde-activating enzyme	4.3.3.-	G	GO:0005737,GO:0006730,GO:0009636,GO:0016051,GO:0016840,GO:0046294	Chromosome
	HDIA_3044	fae_3	Formaldehyde-activating enzyme	4.3.3.-	G	GO:0004590,GO:0006207,GO:0016051,GO:0016836,GO:0016840,GO:0043801	Chromosome
	HDIA_2310	mtdB	NAD(P)-dependent methylenetetrahydromethanopterin dehydrogenase	1.5.1.-	C	GO:0005737,GO:0006730,GO:0016491,GO:0046294	Chromosome
	HDIA_2312	mch	Methenyltetrahydromethanopterin cyclohydrolase	3.5.4.27	H	GO:0005737,GO:0006730,GO:0018759,GO:0046294	Chromosome
	HDIA_2303	fhcC	Formyltransferase/hydrolase complex Fhc subunit C	---	C	GO:0005737,GO:0006730,GO:0015948,GO:0018493,GO:0046294,GO:0046914	Chromosome
	HDIA_2304	fhcD	Formyltransferase/hydrolase complex subunit D	2.3.1.101	C	GO:0005737,GO:0006730,GO:0030270,GO:0046294	Chromosome
	HDIA_2305	fhcA	Formyltransferase/hydrolase complex Fhc subunit A	3.5.1.-	C	GO:0005737,GO:0006730,GO:0016810,GO:0046294,GO:0046872	Chromosome
	HDIA_2306	fhcB	Formyltransferase/hydrolase complex Fhc subunit B	---	C	GO:0005737,GO:0006730,GO:0046294	Chromosome
	HDIA_2304	fhcD	Formyltransferase/hydrolase complex subunit D	2.3.1.101	C	GO:0005737,GO:0006730,GO:0030270,GO:0046294	Chromosome
	HDIA_2305	fhcA	Formyltransferase/hydrolase complex Fhc subunit A	3.5.1.-	C	GO:0005737,GO:0006730,GO:0016810,GO:0046294,GO:0046872	Chromosome
	HDIA_2303	fhcC	Formyltransferase/hydrolase complex Fhc subunit C	---	C	GO:0005737,GO:0006730,GO:0015948,GO:0018493,GO:0046294,GO:0046914	Chromosome
	HDIA_2312	mch	Methenyltetrahydromethanopterin cyclohydrolase	3.5.4.27	H	GO:0005737,GO:0006730,GO:0018759,GO:0046294	Chromosome
	HDIA_2310	mtdB	NAD(P)-dependent methylenetetrahydromethanopterin dehydrogenase	1.5.1.-	C	GO:0005737,GO:0006730,GO:0016491,GO:0046294	Chromosome
	HDIA_1387	panB	3-methyl-2-oxobutanoate hydroxymethyltransferase	2.1.2.11	H	GO:0003864,GO:0005737,GO:0015940,GO:0046872	Chromosome
	HDIA_4731	mdh_2	Malate dehydrogenase	1.1.1.37	C	GO:0005975,GO:0006099,GO:0006108,GO:0030060	Chromosome
	HDIA_2217	mcl1_1	Malyl-CoA lyase	4.1.3.24	G	GO:0046872,GO:0050083	Chromosome
	HDIA_2467	mcl1_2	Malyl-CoA lyase	4.1.3.24	G	GO:0043427,GO:0046872,GO:0047777,GO:0050083	Chromosome
	HDIA_2595	glyA1_1	Serine hydroxymethyltransferase 1	2.1.2.1	E	GO:0004372,GO:0005737,GO:0019264,GO:0030170,GO:0035999	Chromosome
	HDIA_3594	serC	Phosphoserine aminotransferase	2.6.1.52	E	GO:0004648,GO:0005737,GO:0006564,GO:0008615,GO:0030170	Chromosome
	HDIA_2869	serB	Phosphoserine phosphatase	3.1.3.3	E	GO:0004647,GO:0006564,GO:0016597,GO:0046872	Chromosome
	HDIA_3320	dhaK	Dihydroxyacetone kinase	2.7.1.29	G	GO:0004371,GO:0005524,GO:0008289,GO:0019588,GO:0046872	Chromosome
	HDIA_3141	sdh_1	Serine 3-dehydrogenase	1.1.1.276	R	GO:0016491	Chromosome
	HDIA_3275	sdh_2	Serine 3-dehydrogenase	1.1.1.276	R	GO:0031132	Chromosome
	HDIA_4146	ppc_2	Phosphoenolpyruvate carboxylase	4.1.1.31	C	GO:0005737,GO:0006099,GO:0008964,GO:0015977,GO:0015979	Chromosome
	HDIA_4197	sdh_3	Serine 3-dehydrogenase	1.1.1.276	M	GO:0005737,GO:0016491	Chromosome
	HDIA_4734	mcl2	(3S)-malyl-CoA thioesterase	3.1.2.30	C	GO:0016787,GO:0046872	Chromosome
	HDIA_2201	pqqB	Pyrroloquinoline quinone biosynthesis protein B	---	R	GO:0006810,GO:0018189	Chromosome
	HDIA_2202	pqqC	Pyrroloquinoline-quinone synthase	1.3.3.11	H	GO:0018189,GO:0033732	Chromosome
	HDIA_2203	pqqD	Pyrroloquinoline quinone biosynthesis protein D	---	S	GO:0018189,GO:0048038	Chromosome
	HDIA_2204	pqqE	Coenzyme PQQ synthesis protein E	---	R	GO:0018189,GO:0003824,GO:0051536,GO:0046872,GO:0005506	Chromosome
	HDIA_2217	mcl1_1	Malyl-CoA lyase	4.1.3.24	G	GO:0046872,GO:0050083	Chromosome
	HDIA_2299	folK	2-amino-4-hydroxy-6- hydroxymethyldihydropteridine pyrophosphokinase	2.7.6.3	H	GO:0003848,GO:0005524,GO:0016301,GO:0046654,GO:0046656	Chromosome
	HDIA_2300	folB	Dihydroneopterin aldolase	4.1.2.25	H	GO:0004150,GO:0046654,GO:0046656	Chromosome
	HDIA_0056	ppc_1	Phosphoenolpyruvate carboxylase	4.1.1.31	C	GO:0006099,GO:0008964,GO:0015977	Chromosome
	HDIA_0492	mdcC	Malonate decarboxylase subunit delta	---	S	GO:0000036,GO:0005737	Chromosome
	HDIA_2044	---	quinoprotein dehydrogenase-associated probable ABC transporter substrate-binding protein	---	E,T	GO:0042597,GO:0046170	Chromosome
			S9 Table. H. diazotrophicus E19T volatile organic compounds related-genes
	HDIA_4498	budC_3	Diacetyl reductase [(S)-acetoin forming]	1.1.1.304	I,Q	GO:0016491,GO:0017000	Chromosome
	HDIA_3291	budC_2	Diacetyl reductase [(S)-acetoin forming]	1.1.1.304	I,Q	GO:0045150,GO:0052588	Chromosome
	HDIA_4421	ilvH	Acetolactate synthase small subunit	2.2.1.6	E	GO:0003984,GO:0009097,GO:0009099,GO:0016597	Chromosome
	HDIA_0019	ilvI	Acetolactate synthase isozyme 3 large subunit	2.2.1.6	---	GO:0000287,GO:0003984,GO:0009097,GO:0009099,GO:0030976,GO:0050660	Chromosome
	HDIA_0852	budC_1	Diacetyl reductase [(S)-acetoin forming]	1.1.1.304	I,Q	GO:0045150,GO:0052588	Chromosome
	HDIA_0962	ilvG_2	Acetolactate synthase isozyme 2 large subunit	2.2.1.6	E	GO:0000287,GO:0003984,GO:0009097,GO:0009099,GO:0030976,GO:0050660	Chromosome
	HDIA_0345	ilvG_1	Acetolactate synthase isozyme 2 large subunit	2.2.1.6	E,H	GO:0019295,GO:0030976,GO:0050545	Chromosome
	HDIA_3099	ilvG_3	Acetolactate synthase isozyme 2 large subunit	2.2.1.6	E,H	GO:0000287,GO:0003984,GO:0009097,GO:0009099,GO:0030976	Chromosome
	HDIA_4420	ilvI	Acetolactate synthase isozyme 3 large subunit	2.2.1.6	E	GO:0000287,GO:0003984,GO:0009097,GO:0009099,GO:0030976,GO:0050660	Chromosome
			S10 Table. H. diazotrophicus E19T Iron acquisition related-genes
			Iron uptake
	HDIA_3137	fhuB	Iron(III)-hydroxamate import system permease protein FhuB	---	P	GO:0005215,GO:0005886,GO:0006811,GO:0016021,GO:0055072	Chromosome
	HDIA_3135	fhuC	Iron(3+)-hydroxamate import ATP-binding protein FhuC	3.6.3.34	P	GO:0005524,GO:0005886,GO:0006811,GO:0015623,GO:0055072	Chromosome
	HDIA_3136	fhuD	Iron(III)-hydroxamate-binding protein FhuD	---	P	GO:0006811,GO:0042597,GO:0055072	Chromosome
	HDIA_3126	fhuA	Ferric hydroxamate uptake	---	P	GO:0004872,GO:0005506,GO:0006811,GO:0009279,GO:0015891,GO:0016021,GO:0055072	Chromosome
	HDIA_4030	efeU_2	Ferrous iron uptake protein	---	P	GO:0005381,GO:0006827,GO:0016021,GO:0033573,GO:0055072	Chromosome
	HDIA_0124	efeU_1	Ferrous iron uptake protein	---	P	GO:0005381,GO:0006827,GO:0016021,GO:0033573	Chromosome
			Iron transport
	HDIA_3621	fur	Ferric uptake regulation protein	---	X	GO:0003677,GO:0003700,GO:0005737,GO:0006351,GO:0046872	Chromosome
	HDIA_1041	hmuV	Hemin import ATP-binding protein HmuV	3.6.3.-	P	GO:0005524,GO:0015439,GO:0043190	Chromosome
	HDIA_0253	exbD_1	Biopolymer transport protein ExbD	---	U	GO:0005215,GO:0005886,GO:0015031,GO:0016021	Chromosome
	HDIA_3625	yfeD	Chelated iron transport system membrane protein YfeD	---	---	GO:0006810,GO:0010043,GO:0042626,GO:0005886,GO:0043190,GO:0006811	Chromosome
	HDIA_3603	exbD_2	Biopolymer transport protein ExbD	---	U	GO:0005215,GO:0005886,GO:0015031,GO:0016021	Chromosome
	HDIA_3622	yfeA	Periplasmic chelated iron-binding protein YfeA	---	---	GO:0006810,GO:0055072,GO:0046872,GO:0030001	Chromosome
	HDIA_3624	yfeC	Chelated iron transport system membrane protein YfeC	---	---	GO:0006811,GO:0055072,GO:0055085,GO:0005886,GO:0043190	Chromosome
	HDIA_3754	tonB	TonB dependent receptor family protein	---	---	---	Chromosome
	HDIA_3623	yfeB	Chelated iron transport system membrane protein YfeB	---	---	GO:0006811,GO:0005886,GO:0005524,GO:0016887	Chromosome
	HDIA_2766	fieF	Ferrous-iron efflux pump FieF	---	P	GO:0005385,GO:0005886,GO:0010043,GO:0016020,GO:0016021,GO:0061088,GO:0071577	Chromosome
	HDIA_2867	yfeA	Periplasmic chelated iron-binding protein YfeA Gene yfeA	---	---	GO:0006810,GO:0006811,GO:0030001,GO:0046872,GO:0042597	Chromosome
	HDIA_0254	exbB_1	Biopolymer transport protein ExbB	---	U	GO:0005886,GO:0008565,GO:0016021	Chromosome
	HDIA_3604	exbB_2	Biopolymer transport protein ExbB	---	U	GO:0005886,GO:0015031,GO:0016021	Chromosome
			S11 Table. H. diazotrophicus E19T salt tolerance related-genes
			Glycine-betaine synthesis
	HDIA_4537	opuAA_2	Glycine betaine transport ATP-binding protein OpuAA	3.6.3.32	E	GO:0005524,GO:0006865,GO:0015418,GO:0016020,GO:0031460	Chromosome
	HDIA_4482	opuAB_1	Glycine betaine transport system permease protein OpuAB	---	E	GO:0005215,GO:0005886,GO:0006865,GO:0015871,GO:0016021	Chromosome
	HDIA_4708	opuAB_3	Glycine betaine transport system permease protein OpuAB	---	E	GO:0005215,GO:0005886,GO:0006865,GO:0015871,GO:0016021	Chromosome
	HDIA_4572	opuAC	Glycine betaine-binding protein OpuAC precursor	---	E	GO:0005215	Chromosome
	HDIA_4711	betA_2	Choline dehydrogenase	1.1.99.1	E	GO:0008802,GO:0008812,GO:0019285,GO:0050660	Chromosome
	HDIA_4710	betB	Betaine aldehyde dehydrogenase	1.2.1.8	C	GO:0008802,GO:0019285,GO:0046872	Chromosome
	HDIA_4481	opuAA_1	Glycine betaine transport ATP-binding protein OpuAA	3.6.3.32	E	GO:0005524,GO:0006865,GO:0015418,GO:0016020,GO:0031460	Chromosome
	HDIA_0814	betA_1	Choline dehydrogenase	1.1.99.1	E	GO:0016670,GO:0016899,GO:0055114,GO:0071949	Chromosome
	HDIA_4536	opuAB_2	Glycine betaine transport system permease protein OpuAB	---	E	GO:0005215,GO:0005886,GO:0006865,GO:0015871,GO:0016021	Chromosome
	HDIA_1807	opuD	Glycine betaine transporter OpuD	---	M	GO:0005215,GO:0005886,GO:0006814,GO:0006865,GO:0016021	Chromosome
	HDIA_4535	opuAC	glycine betaine transporter periplasmic subunit	---	E	GO:0005215,GO:0006810	Chromosome
	HDIA_0475	betI	transcriptional regulator BetI	---	K	GO:0003677,GO:0006351,GO:0006355	Chromosome
	HDIA_1010	betI	transcriptional repressor BetI	---	K	GO:0003677,GO:0006351,GO:0006355	Chromosome
	HDIA_4709	gbuC	Glycine betaine/carnitine transport binding protein GbuC precursor	---	E	GO:0005215	Chromosome
			Trehalose metabolism
	HDIA_4105	otsA	Alpha,alpha-trehalose-phosphate synthase [UDP-forming]	2.4.1.15	G	GO:0003825,GO:0005992	Chromosome
	HDIA_4107	otsB	Trehalose-6-phosphate phosphatase	3.1.3.12	G	GO:0004805,GO:0005992,GO:0046872	Chromosome
	HDIA_1603	---	Trehalase	3.2.1.28	G	GO:0004555,GO:0005886,GO:0005993,GO:0015927	Chromosome
							Chromosome
			Glutamate				Chromosome
	HDIA_3399	gltA_2	Glutamate synthase [NADPH] large chain	1.4.1.13	E	GO:0006537,GO:0015930	Chromosome
	HDIA_1409	gltA_1	Citrate synthase	2.3.3.1	C	GO:0004108,GO:0005737,GO:0006099	Chromosome
	HDIA_1458	gltD	Glutamate synthase [NADPH] small chain	1.4.1.13	C	GO:0003954,GO:0004159,GO:0006208,GO:0051536	Chromosome
	HDIA_4078	gltB_2	Glutamate synthase [NADPH] small chain	1.4.1.13	C	GO:0004355,GO:0046872,GO:0051539,GO:0097054	Chromosome
	HDIA_4077	gltB_1	Ferredoxin-dependent glutamate synthase 1	1.4.7.1	E	GO:0006537,GO:0015930,GO:0016041,GO:0019676,GO:0046872,GO:0051538,GO:0097054	Chromosome
							Chromosome
			Proline				Chromosome
	HDIA_3516	proC	Pyrroline-5-carboxylate reductase	1.5.1.2	E	GO:0004735,GO:0005737,GO:0006561,GO:0055129	Chromosome
	HDIA_3996	proA_1	Gamma-glutamyl phosphate reductase	1.2.1.41	E	GO:0004350,GO:0005737,GO:0050661,GO:0055129	Chromosome
	HDIA_4046	proB	Glutamate 5-kinase	2.7.2.11	E	GO:0003723,GO:0004349,GO:0005524,GO:0005737,GO:0055129	Chromosome
	HDIA_4229	proA_2	4-hydroxy-2-oxoglutarate aldolase	4.1.1.3	X	GO:0008948,GO:0046872,GO:0047443	Chromosome
							Chromosome
			heat shock proteins				Chromosome
	HDIA_4324	hslR	Heat shock protein 15	---	J	GO:0000455,GO:0003677,GO:0003727,GO:0005829,GO:0009408,GO:0009982,GO:0034605,GO:0043023	Chromosome
	HDIA_1007	groEL_1	chaperonin GroEL	---	O	GO:0005524,GO:0005737,GO:0042026	Chromosome
	HDIA_0564	hslO	Heat shock protein 33	---	O	GO:0005737,GO:0006457	Chromosome
	HDIA_0023	degP1_1	putative periplasmic serine endoprotease DegP-like precursor	3.4.21.107	O	GO:0004252,GO:0030288	Chromosome
	HDIA_0987	dnaK_1	Heat shock protein 70	---	O	GO:0005524	Chromosome
	HDIA_4816	dnaJ_4	Chaperone protein DnaJ	---	O	GO:0005524,GO:0005737,GO:0006260,GO:0006457,GO:0008270,GO:0009408	Chromosome
	HDIA_0185	ibpA_1	16 kDa heat shock protein A	---	X	---	Chromosome
	HDIA_2342	clpB_1	Chaperone protein ClpB	---	O	GO:0005524,GO:0005737	Chromosome
	HDIA_1071	groEL_2	chaperonin GroEL	---	O	GO:0005524,GO:0005737,GO:0042026	Chromosome
	HDIA_3765	clpB_2	Chaperone protein ClpB	---	O	GO:0005524,GO:0005737,GO:0009408,GO:0016485	Chromosome
	HDIA_0739	dnaJ_1	Chaperone protein DnaJ	---	O	GO:0005524,GO:0005737,GO:0006260,GO:0006457,GO:0008270,GO:0009408	Chromosome
	HDIA_1570	hspQ	Heat shock protein HspQ	---	S	GO:0003677	Chromosome
	HDIA_4334	dnaJ_3	Chaperone protein DnaJ	---	O	---	Chromosome
	HDIA_1072	groES_2	co-chaperonin GroES	---	O	GO:0005524,GO:0005737,GO:0006457	Chromosome
	HDIA_2871	degP1_2	putative periplasmic serine endoprotease DegP-like precursor	3.4.21.107	O	GO:0004252,GO:0030288	Chromosome
	HDIA_1008	groES	co-chaperonin GroES	---	O	GO:0005524,GO:0005737,GO:0006457	Chromosome
	HDIA_0287	htpX	Protease HtpX homolog	3.4.24.-	O	GO:0004222,GO:0005886,GO:0008270,GO:0016021	Chromosome
	HDIA_3870	groEL_3	chaperonin GroEL	---	O	GO:0005524,GO:0005737,GO:0042026	Chromosome
	HDIA_0038	hslU	Unfoldase HslU	---	O	GO:0005524,GO:0009376,GO:0016887,GO:0043335,GO:0070011	Chromosome
	HDIA_4807	grpE	HSP-70 cofactor	---	O	GO:0000774,GO:0005737,GO:0006457	Chromosome
	HDIA_1214	dnaJ_2	Chaperone protein DnaJ	---	O	GO:0003681,GO:0005737,GO:0006457,GO:0009295	Chromosome
	HDIA_4827	dnaK_2	Heat shock protein 70	---	O	GO:0005524,GO:0006457	Chromosome
	HDIA_4063	ibpA_2	16 kDa heat shock protein A	---	O	---	Chromosome
			Cold shock proteins
	HDIA_0974	uspA_1	Universal stress protein UspA-Required for resistance to DNA-damaging agents	---	---	---	Chromosome
	HDIA_1946	cspE	Cold shock-like protein CspE	---	K	GO:0003677,GO:0005737,GO:0006351,GO:0006355	Chromosome
	HDIA_3792	cspA_3	Cold shock protein CspA	---	X	GO:0003677,GO:0005737,GO:0006351,GO:0006355	Chromosome
	HDIA_0625	uspA	Universal stress protein UspA-Required for resistance to DNA-damaging agents	---	---	---	Chromosome
	HDIA_0080	cspA_1	Cold shock protein CspA	---	K	GO:0003677,GO:0005737,GO:0006351,GO:0006355	Chromosome
	HDIA_0574	cspA_2	Cold shock protein CspA	---	X	GO:0003677,GO:0005737,GO:0006351,GO:0006355	Chromosome
	HDIA_1808	uspF	Universal stress protein F	---	---	---	Chromosome
			peroxidases
	HDIA_4835	ahpD	alkylhydroperoxidase AhpD family core domain protein	---	S	GO:0051920	Chromosome
	HDIA_2447	---	heme peroxidase family protein	---	S	GO:0004601,GO:0006979,GO:0020037	Chromosome
	HDIA_0454	cpo	Non-heme chloroperoxidase	1.11.1.10	R	GO:0016691,GO:0017000	Chromosome
	HDIA_2225	---	alkylhydroperoxidase	---	S	GO:0004601,GO:0051920	Chromosome
			superoxidase dismutase Glutatione S-transferase
	HDIA_1307	sodB	Superoxide dismutase [Mn]	1.15.1.1	P	GO:0004784,GO:0046872	Chromosome
	HDIA_4311	gstB_2	Glutathione S-transferase GST-6.0	2.5.1.18	O	GO:0004364,GO:0005737,GO:0009072	Chromosome
	HDIA_3613	gstB_1	Glutathione S-transferase GST-6.0	2.5.1.18	O	GO:0016740	Chromosome
	HDIA_3193	GST1	Glutathione S-transferase 1	---	---	GO:0004364	Chromosome
			hydroperoxidase
	HDIA_4835	ahpD	alkylhydroperoxidase AhpD family core domain protein	---	S	GO:0051920	Chromosome
	HDIA_4393	ahpC	Alkyl hydroperoxide reductase subunit C	1.11.1.15	X	GO:0004601,GO:0005618,GO:0005829,GO:0005886,GO:0008785,GO:0016491,GO:0032843,GO:0045454,GO:0051409,GO:0051701,GO:0051920,GO:0052059,GO:0052060,GO:0052572,GO:0055114,GO:0098869	Chromosome
	HDIA_2225	---	alkylhydroperoxidase	---	S	GO:0004601,GO:0051920	Chromosome
	HDIA_4392	ahpD	Alkyl hydroperoxide reductase AhpD	1.11.1.15	R	GO:0004601,GO:0006979,GO:0008785,GO:0032843,GO:0051920	Chromosome
			Genes involved in Na and K transport
	HDIA_1316	mrpE	Na(+)/H(+) antiporter subunit E	---	P	GO:0005886,GO:0006814,GO:0008324,GO:0015297,GO:0015992,GO:0016021	Chromosome
	HDIA_1314	mrpC	Na(+)/H(+) antiporter subunit C	---	P	GO:0005886,GO:0006814,GO:0008324,GO:0015297,GO:0015992,GO:0016021,GO:0016651,GO:0042773	Chromosome
	HDIA_0835	kdpD	Sensor protein KdpD	2.7.13.3	T	GO:0000155,GO:0004072,GO:0005524,GO:0005622,GO:0005886,GO:0007234,GO:0009593,GO:0016021,GO:0023014,GO:0031235,GO:0046777	Chromosome
	HDIA_0834	kdpE	KDP operon transcriptional regulatory protein KdpE	---	T	GO:0000160,GO:0003677,GO:0005737,GO:0006351,GO:0006355,GO:0040007	Chromosome
	HDIA_3733	nhaK	Sodium, potassium, lithium and rubidium/H(+) antiporter	---	P	GO:0005886,GO:0006813,GO:0006814,GO:0015299,GO:0016021	Chromosome
	HDIA_3274	nhaA_3	Sodium/proton antiporter NhaA	---	P	GO:0005886,GO:0006885,GO:0015081,GO:0015297,GO:0016021	Chromosome
	HDIA_3650	nhaP2	K(+)/H(+) antiporter NhaP2	---	P	GO:0005887,GO:0006884,GO:0015386,GO:0015459,GO:0016614,GO:0043266,GO:0050660	Chromosome
	HDIA_1318	mrpG	Na(+)/H(+) antiporter subunit G	---	P	GO:0005451	Chromosome
	HDIA_1317	mrpF	Na(+)/H(+) antiporter subunit F	---	P	GO:0005886,GO:0015075,GO:0016021	Chromosome
	HDIA_0824	nhaA_1	Sodium/proton antiporter NhaA	---	P	GO:0005886,GO:0006885,GO:0015081,GO:0015297,GO:0016021	Chromosome
	HDIA_0825	nhaA_2	Sodium/proton antiporter NhaA	---	P	GO:0005886,GO:0006885,GO:0015081,GO:0015297,GO:0016021	Chromosome
	HDIA_0836	kdpC	Potassium-transporting ATPase C chain	3.6.3.12	P	GO:0005524,GO:0005887,GO:0008556	Chromosome
	HDIA_1089	---	transporter, divalent anion:Na+ symporter (DASS) family	---	P	GO:0005215,GO:0005886,GO:0006813,GO:0008324,GO:0016021,GO:0098656	Chromosome
	HDIA_2326	trkA	Trk system potassium uptake protein TrkA	---	P	GO:0005886,GO:0015079	Chromosome
	HDIA_0395	---	putative calcium/sodium:proton antiporter	---	P	GO:0016021,GO:0055085	Chromosome
	HDIA_1312	mrpA	Na(+)/H(+) antiporter subunit A	---	C	GO:0005886,GO:0006814,GO:0008137,GO:0015077,GO:0015297,GO:0015992,GO:0016021,GO:0030004,GO:0042773	Chromosome
	HDIA_1315	mrpD	Na(+)/H(+) antiporter subunit D	---	P	GO:0005886,GO:0008137,GO:0015385,GO:0015386,GO:0016021,GO:0035725,GO:0042773	Chromosome
	HDIA_1109	kefB	NEM-activable K(+)/H(+) antiporter	---	P	GO:0005886,GO:0006813,GO:0015299,GO:0016021	Chromosome
	HDIA_0941	trkG	Trk system potassium uptake protein TrkG	---	P	GO:0005886,GO:0016021,GO:0022820	Chromosome
	HDIA_1938	kup	potassium transport protein Kup	---	P	GO:0005886,GO:0015079,GO:0016021	Chromosome
	HDIA_0838	kdpA	Potassium-transporting ATPase A chain	3.6.3.12	P	GO:0005887,GO:0008556,GO:0030955	Chromosome
	HDIA_1313	mrpB	Na(+)/H(+) antiporter subunit B	---	P	GO:0005886,GO:0006814,GO:0008324,GO:0015297,GO:0015992,GO:0016021	Chromosome
	HDIA_0837	kdpB	Potassium-transporting ATPase B chain	3.6.3.12	P	GO:0000287,GO:0005524,GO:0005887,GO:0008556	Chromosome
			S12 Table. H. diazotrophicus E19T central metabolisms and protein secretory systems related-genes
			TCA
	HDIA_4141	acnA	Aconitate hydratase 1	4.2.1.3	C	GO:0003729,GO:0003730,GO:0003994,GO:0006099,GO:0019679,GO:0046872,GO:0047456,GO:0051539	4496514	4499213
	HDIA_4292	tam	Trans-aconitate 2-methyltransferase	2.1.1.144	H	GO:0005737,GO:0030798	4662774	4663541
	HDIA_2649	icd	Isocitrate dehydrogenase [NADP]	1.1.1.42	C	GO:0000287,GO:0004450,GO:0006097,GO:0006099,GO:0006102,GO:0051287	2827033	2828253
	HDIA_4156	sucC_2	Succinyl-CoA ligase [ADP-forming] subunit beta	6.2.1.5	C	GO:0000287,GO:0004775,GO:0005524,GO:0006099,GO:0030145	4518713	4519876
	HDIA_2218	sucC_1	Succinyl-CoA ligase [ADP-forming] subunit beta	6.2.1.5	C	GO:0000287,GO:0004775,GO:0005524,GO:0006099,GO:0030145,GO:0050074	2376699	2377880
	HDIA_0197	sdhA	Succinate dehydrogenase flavoprotein subunit	1.3.99.1	C	GO:0005886,GO:0006099,GO:0008177,GO:0022900,GO:0050660	221111	219240
	HDIA_0055	fumC	Fumarate hydratase class II	4.2.1.2	C	GO:0004333,GO:0005829,GO:0006099,GO:0006106,GO:0006108,GO:0045239,GO:0051262	65107	66531
	HDIA_1885	fumA	Fumarate hydratase class I, aerobic	4.2.1.2	C	GO:0004333,GO:0005829,GO:0006099,GO:0042802,GO:0046872,GO:0050163,GO:0051539	2025001	2023370
	HDIA_4731	mdh_2	Malate dehydrogenase	1.1.1.37	C	GO:0005975,GO:0006099,GO:0006108,GO:0030060	5170291	5169329
	HDIA_1409	gltA_1	Citrate synthase	2.3.3.1	C	GO:0004108,GO:0005737,GO:0006099	1524465	1523173
	HDIA_4728	sucA	2-oxoglutarate dehydrogenase E1 component	1.2.4.2	C	GO:0004591,GO:0006096,GO:0006099,GO:0030976	5166778	5163797
	HDIA_4727	sucB	Dihydrolipoyllysine-residue succinyltransferase component of 2-oxoglutarate dehydrogenase complex	2.3.1.61	C	GO:0004149,GO:0006099,GO:0033512,GO:0045252	5163697	5162474
	HDIA_0050	iorB_1	Isoquinoline 1-oxidoreductase subunit beta	1.3.99.16	C	GO:0047121	58889	61087
	HDIA_1885	fumA	Fumarate hydratase class I, aerobic	4.2.1.2	C	GO:0004333,GO:0005829,GO:0006099,GO:0042802,GO:0046872,GO:0050163,GO:0051539	2025001	2023370
			Emden-Meyerhof pathway and Entner-Doudouroff pathway
	HDIA_2737	pgi	Glucose-6-phosphate isomerase	5.3.1.9	G	GO:0004347,GO:0005737,GO:0006094,GO:0006096	2933417	2931777
	HDIA_3865	fbp_3	Fructose-1,6-bisphosphatase class 1	3.1.3.11	G	GO:0000287,GO:0005737,GO:0006094,GO:0042132	4176711	4175707
	HDIA_3860	fbaA	Fructose-bisphosphate aldolase class 2	4.1.2.13	G	GO:0004332,GO:0006096,GO:0008270,GO:0019253	4170581	4169502
	HDIA_1522	tpiA	Triosephosphate isomerase	5.3.1.1	G	GO:0004807,GO:0005737,GO:0006094,GO:0006096,GO:0006098	1647951	1648715
	HDIA_3644	gap	Glyceraldehyde-3-phosphate dehydrogenase	1.2.1.12	G	GO:0004365,GO:0005737,GO:0006006,GO:0006096,GO:0050661,GO:0051287	3929857	3930864
	HDIA_3646	pgk_1	Phosphoglycerate kinase	2.7.2.3	G	GO:0004618,GO:0005524,GO:0005737,GO:0006096	3931461	3932654
	HDIA_0610	gpmA_1	2,3-bisphosphoglycerate-dependent phosphoglycerate mutase	5.4.2.1	G	GO:0006094,GO:0006096,GO:0046538	658756	659376
	HDIA_1532	eno	Enolase	4.2.1.11	G	GO:0000015,GO:0000287,GO:0004634,GO:0005576,GO:0006096,GO:0009986	1658731	1660005
	HDIA_3688	ttuE	Pyruvate kinase	2.7.1.40	G	GO:0000287,GO:0004743,GO:0005524,GO:0016301,GO:0030955	3977925	3979361
	HDIA_0953	gntK_1	Thermoresistant gluconokinase	2.7.1.12	G	GO:0005524,GO:0046177,GO:0046316	1023736	1024251
	HDIA_4104	eda	KHG/KDPG aldolase	4.1.2.14	G	GO:0005829,GO:0008675,GO:0008700,GO:0016020,GO:0042802	4444857	4444192
	HDIA_2735	edd	Phosphogluconate dehydratase	4.2.1.12	G	GO:0004456,GO:0009255	2929937	2928120
	HDIA_3147	gdhI	Glucose 1-dehydrogenase 1	1.1.1.47	I,Q	GO:0016491	3402575	3403333
			Protein secretory systems
			tat
	HDIA_2414	tatC	Sec-independent protein translocase protein TatC	---	U	GO:0005887,GO:0008320,GO:0033281,GO:0043953	Chromosome
	HDIA_2412	tatA	Sec-independent protein translocase protein TatA	---	X	GO:0005887,GO:0008320,GO:0009306,GO:0033281,GO:0043953	Chromosome
	HDIA_2413	tatB	Sec-independent protein translocase protein TatB	---	U	GO:0005887,GO:0008320,GO:0009306,GO:0033281,GO:0043953	Chromosome
			sec
	HDIA_2750	lepB	Signal peptidase I	3.4.21.89	U	GO:0005886,GO:0008236,GO:0016021	Chromosome
	HDIA_4001	ffh	Signal recognition particle protein	---	---	---	Chromosome
	HDIA_1502	secE	Protein translocase subunit SecE	---	U	GO:0005622,GO:0006605,GO:0009306,GO:0015450,GO:0016021	Chromosome
	HDIA_3796	secA	Protein translocase subunit SecA	---	U	GO:0005524,GO:0005737,GO:0005886,GO:0006605,GO:0017038,GO:0046872,GO:0065002	Chromosome
	HDIA_2874	hflK	Modulator of FtsH protease HflK	---	O	GO:0006508,GO:0008233,GO:0016021	Chromosome
	HDIA_4370	ftsE	Cell division ATP-binding protein FtsE	---	D	GO:0005524,GO:0005737,GO:0007049,GO:0016887,GO:0019898,GO:0031234,GO:0032153,GO:0046677,GO:0051301	Chromosome
	HDIA_3303	ftsH4	ATP-dependent zinc metalloprotease FtsH 4	3.4.24.-	O	GO:0004222,GO:0005524,GO:0005886,GO:0008270,GO:0016021,GO:0016887,GO:0030163	Chromosome
	HDIA_2512	secY	protein translocase subunit SecY	---	U	GO:0005622,GO:0005886,GO:0006605,GO:0009306,GO:0016021,GO:0043952,GO:0065002	Chromosome
	HDIA_4016	ftsK	DNA translocase FtsK	---	D	GO:0003677,GO:0005524,GO:0005886,GO:0007049,GO:0007059,GO:0016021,GO:0051301	Chromosome
	HDIA_4647	secB	Protein-export protein SecB	---	U	GO:0005737,GO:0006457,GO:0015031,GO:0051262	Chromosome
	HDIA_3597	ftsH_2	ATP-dependent zinc metalloprotease FtsH	3.4.24.-	O	GO:0004222,GO:0005524,GO:0005886,GO:0008270,GO:0016021,GO:0016887,GO:0030163	Chromosome
	HDIA_4126	ftsY	Signal recognition particle receptor FtsY	---	U	GO:0003924,GO:0005525,GO:0005737,GO:0006614,GO:0031226	Chromosome
	HDIA_1696	ftsH_1	ATP-dependent zinc metalloprotease FtsH	3.4.24.-	O	GO:0001556,GO:0001673,GO:0005524,GO:0006302,GO:0007130,GO:0007131,GO:0007141,GO:0007144,GO:0007283,GO:0007286,GO:0042802,GO:0048477	Chromosome
	HDIA_3714	qseC_2	Sensor protein QseC	2.7.13.3	T	GO:0000155,GO:0005524,GO:0005622,GO:0005886,GO:0016021	Chromosome
	HDIA_4369	---	cell division ABC transporter subunit FtsX	---	X	GO:0016021	Chromosome
	HDIA_0523	yidC	Membrane protein insertase YidC	---	U	GO:0005886,GO:0015031,GO:0016021,GO:0051205,GO:0016020	Chromosome
	HDIA_1610	secD	Protein translocase subunit Sec	---	U	GO:0005622,GO:0005886,GO:0006605,GO:0015450,GO:0016021,GO:0043952,GO:0065002	Chromosome
	HDIA_1611	secF	Protein translocase subunit SecF	---	U	GO:0005622,GO:0005886,GO:0006886,GO:0015450,GO:0016021	Chromosome
	HDIA_1523	secG	protein-export membrane protein SecG	---	U	GO:0005623,GO:0009306,GO:0015450,GO:0016021	Chromosome
	HDIA_2982	ftsI	Peptidoglycan synthase FtsI	2.4.1.129	M	GO:0005886,GO:0007049,GO:0008360,GO:0008658,GO:0008955,GO:0009252,GO:0016021,GO:0051301,GO:0071555	Chromosome
	HDIA_2873	hflC_1	Modulator of FtsH protease HflC	---	O	GO:0009408,GO:0048553,GO:0052547,GO:0071575	Chromosome
	HDIA_1568	qseC_1	Sensor protein QseC	2.7.13.3	T	GO:0000155,GO:0005524,GO:0005622,GO:0016021	Chromosome
	HDIA_2972	ftsA	Cell division protein FtsA	---	D	GO:0008360,GO:0009898,GO:0032153,GO:0043093	Chromosome
	HDIA_4089	hflC_2	Modulator of FtsH protease HflC	---	O	GO:0005886,GO:0016021	Chromosome
	HDIA_1080	lspA	Lipoprotein signal peptidase	3.4.23.36	X	GO:0004190,GO:0005886,GO:0016021	Chromosome
	HDIA_1609	---	preprotein translocase subunit YajC	---	U	GO:0005886,GO:0016021	Chromosome
			Secretory system Type I
	HDIA_4820	prsE_3	Type I secretion system membrane fusion protein PrsE	---	U	GO:0005623,GO:0009306,GO:0016021	Chromosome
	HDIA_1954	prsD_1	Type I secretion system ATP-binding protein PrsD	---	V	GO:0005524,GO:0005886,GO:0008565,GO:0016021,GO:0030253,GO:0030256,GO:0042626,GO:0046903	Chromosome
	HDIA_4265	prsE_2	Type I secretion system membrane fusion protein PrsE	---	U	GO:0005886,GO:0009306,GO:0016021,GO:0055085	Chromosome
	HDIA_4460	---	type I secretion membrane fusion protein, HlyD family	---	M	GO:0000271,GO:0015159,GO:0016020,GO:0042597	Chromosome
	HDIA_1953	prsE_1	Type I secretion system membrane fusion protein PrsE	---	U	GO:0005886,GO:0008565,GO:0009306,GO:0016021,GO:0055085	Chromosome
	HDIA_2636	tolC	type I secretion outer membrane protein, TolC family	---	M,U	---	Chromosome
	HDIA_4456	exsH	Endo-1,3-1,4-beta-glycanase ExsH	3.2.1.-	S	GO:0000271,GO:0004553,GO:0005576	Chromosome
	HDIA_4264	prsD_2	Type I secretion system ATP-binding protein PrsD	---	V	GO:0005524,GO:0005886,GO:0008565,GO:0016021,GO:0030253,GO:0030256,GO:0042626	Chromosome
	HDIA_4819	prsD_3	Type I secretion system ATP-binding protein PrsD	---	V	GO:0005524,GO:0005886,GO:0008565,GO:0016021,GO:0030253,GO:0030256,GO:0042626	Chromosome
			Secretory system Type II
	HDIA_0874	gspD	Putative general secretion pathway protein D	---	U	GO:0005623,GO:0009306	Chromosome
	HDIA_2827	gspK	Glucosamine kinase GspK	2.7.1.8	G	GO:0005524,GO:0005737,GO:0016310,GO:0047931	Chromosome
			Secretory system Type III
	HDIA_2445	pipB2_2	Type III effector pipB2	---	S	---	Chromosome
	HDIA_3979	atpA_2	ATP synthase subunit alpha	3.6.3.14	C	GO:0005524,GO:0005886,GO:0015991,GO:0042777,GO:0045261,GO:0046933,GO:0046961	Chromosome
	HDIA_1589	atpA_1	ATP synthase subunit alpha	3.6.3.14	C	GO:0005524,GO:0005886,GO:0015991,GO:0042777,GO:0045261,GO:0046933,GO:0046961	Chromosome
	HDIA_1242	---	Uncharacterized protein YgbK	---	---	---	Chromosome
			Secretory system Type IV
	HDIA_0025	virJ	Type IV secretory pathway, VirJ component	---	U	---	Chromosome
	HDIA_0871	---	Type II/IV secretion system protein	---	---	---	Chromosome
			Secretory system Type VI
	HDIA_2340	---	type VI secretion protein, family	---	S	---	Chromosome
	HDIA_2335	ImpA	type VI secretion protein ImpA	---	---	---	Chromosome
	HDIA_2341	---	type VI secretion protein, family	---	S	---	Chromosome
	HDIA_2339	---	type VI secretion system lysozyme-like protein	---	S	---	Chromosome
	HDIA_1655	---	type VI secretion protein	---	---	---	Chromosome
	HDIA_2336	---	type VI secretion protein, family	---	S	---	Chromosome
	HDIA_2345	icmF	type VI secretion protein IcmF	---	S	GO:0016021	Chromosome
	HDIA_2347	---	type VI secretion protein, family	---	S	---	Chromosome
	HDIA_2337	---	type VI secretion protein, EvpB/ family	---	S	---	Chromosome
	HDIA_2344	---	type VI secretion-associated protein, family	---	S	---	Chromosome
	HDIA_2338	hcp1	type VI secretion system effector, Hcp1 family	---	S	GO:0005576	Chromosome
	HDIA_2334	vrgGA	Putative type VI secretion system protein VgrGA	---	---	---	Chromosome
	HDIA_2343	---	type VI secretion system FHA domain protein	---	T	---	Chromosome
			S13 Table. H. diazotrophicus E19T heavy metals resistance related-genes
	HDIA_3053	CbtB	cobalt transporter subunit CbtB (proposed)	---	X	---	Chromosome
	HDIA_1861	chrA1	Chromate transport protein	---	P	GO:0005886,GO:0015109,GO:0016021,GO:0046687	Chromosome
	HDIA_4282	copA_3	Copper resistance protein A precursor	---	C	GO:0005507,GO:0016491,GO:0042597	Chromosome
	HDIA_2865	adcC	putative zinc transport system ATP-binding protein AdcC	3.6.3.-	P	GO:0005524,GO:0005886,GO:0006810,GO:0016887	Chromosome
	HDIA_3176	pcoC	Copper resistance protein C precursor	---	P	GO:0005507,GO:0030288,GO:0046688	Chromosome
	HDIA_1077	---	copper ion binding protein	---	X	GO:0030001,GO:0046872	Chromosome
	HDIA_3749	rbsC_12	Ribose transport system permease protein RbsC	---	G	GO:0005886,GO:0015145,GO:0015749,GO:0016021	Chromosome
	HDIA_3175	copD	Copper resistance protein D	---	P	GO:0016021	Chromosome
	HDIA_1437	arsC_2	Arsenate reductase	1.20.4.1	C	GO:0006974,GO:0008794,GO:0046685	Chromosome
	HDIA_4284	cusF	Cation efflux system protein CusF precursor	---	S	---	Chromosome
	HDIA_1446	cusR_2	Transcriptional regulatory protein CusR	---	T	GO:0000160,GO:0003677,GO:0005737,GO:0006351,GO:0006355,GO:0010628,GO:0042802,GO:0046688	Chromosome
	HDIA_3954	copA_2	Copper-exporting P-type ATPase A	3.6.3.-	P	GO:0005507,GO:0005524,GO:0005886,GO:0006825,GO:0016021,GO:0019829	Chromosome
	HDIA_3527	comR	Copper outer membrane regulator	---	K	GO:0003677,GO:0006351,GO:0045892,GO:0046688	Chromosome
	HDIA_3360	modB_2	Molybdenum transport system permease protein ModB	---	P	GO:0005886,GO:0015098,GO:0016021	Chromosome
	HDIA_2696	cusR_3	Transcriptional regulatory protein CusR	---	T	GO:0000160,GO:0003677,GO:0005737,GO:0006351,GO:0006355	Chromosome
	HDIA_4121	rcnA	nickel/cobalt efflux protein RcnA	---	P	GO:0005886,GO:0006824,GO:0015099,GO:0016021,GO:0046872	Chromosome
	HDIA_0795	arsC_1	Arsenate reductase	1.20.4.-	T	GO:0004725,GO:0030612,GO:0046685	Chromosome
	HDIA_3232	CbiM	cobalt transport protein CbiM	---	P	GO:0000041,GO:0016021,GO:0006810,GO:0006811,GO:0043190,GO:0006824,GO:0009236,GO:0015087	Chromosome
	HDIA_3003	srpC	putative chromate transport protein	---	P	GO:0005886,GO:0015109,GO:0016021,GO:0046687	Chromosome
	HDIA_3068	cnrB	Nickel and cobalt resistance protein CnrB	---	U	GO:0005886,GO:0016021,GO:0046873	Chromosome
	HDIA_4286	merR_1	Mercuric resistance operon regulatory protein	---	K	GO:0003677,GO:0006351,GO:0006355,GO:0045340,GO:0046689	Chromosome
	HDIA_3054	CbtA	cobalt transporter subunit CbtA (proposed)	---	S	GO:0016021	Chromosome
	HDIA_2866	mntB_1	Manganese transport system membrane protein MntB	---	P	GO:0005524,GO:0005886,GO:0006811,GO:0016021,GO:0042626	Chromosome
	HDIA_3361	modA	Molybdate-binding periplasmic protein precursor	---	P	GO:0015412,GO:0030288	Chromosome
	HDIA_1439	arsC_3	Arsenate reductase	1.20.4.-	T	GO:0004725,GO:0030612,GO:0046685	Chromosome
	HDIA_0944	modB_1	Molybdenum transport system permease protein ModB	---	P	GO:0005886,GO:0015098,GO:0016021	Chromosome
	HDIA_1841	actP	Copper-transporting P-type ATPase	3.6.3.4	P	GO:0004008,GO:0005524,GO:0005886,GO:0016021,GO:0046872	Chromosome
	HDIA_1023	mntH	Divalent metal cation transporter MntH	---	P	GO:0005886,GO:0015293,GO:0016021,GO:0030001,GO:0046872	Chromosome
	HDIA_4788	merR_2	Mercuric resistance operon regulatory protein	---	K	GO:0003677,GO:0003700,GO:0005507,GO:0005737,GO:0006351,GO:0045893	Chromosome
	HDIA_3010	czcD	Cadmium, cobalt and zinc/H(+)-K(+) antiporter	---	P	GO:0008324,GO:0016021	Chromosome
	HDIA_1272	cnrA	Nickel and cobalt resistance protein CnrA	---	P	GO:0005886,GO:0008324,GO:0016021	Chromosome
	HDIA_1585	cadA	Cadmium, zinc and cobalt-transporting ATPase	3.6.3.3	P	GO:0005507,GO:0005524,GO:0005887,GO:0035434,GO:0042802,GO:0043231,GO:0043682	Chromosome
	HDIA_0022	cusR_1	Transcriptional regulatory protein CusR	---	T	GO:0000160,GO:0003677,GO:0005737,GO:0006351,GO:0006355,GO:0010628,GO:0042802,GO:0046688	Chromosome
	HDIA_2561	hmrR	Copper export regulator	---	K	GO:0003677,GO:0003700,GO:0005507,GO:0005737,GO:0006351,GO:0045893	Chromosome
	HDIA_4760	copA_4	Copper-exporting P-type ATPase A	3.6.3.-	P	GO:0005524,GO:0005887,GO:0009399,GO:0035434,GO:0043231,GO:0043682,GO:0046872	Chromosome
	HDIA_4320	corC_2	Magnesium and cobalt efflux protein CorC	---	P	GO:0006810,GO:0016614,GO:0050660	Chromosome
	HDIA_1299	corC_1	Magnesium and cobalt efflux protein CorC	---	P	GO:0005886,GO:0016021,GO:0016614,GO:0050660	Chromosome
	HDIA_3568	czcO	putative oxidoreductase CzcO	1.-.-.-	P	GO:0016491	Chromosome
	HDIA_0519	merA	Mercuric reductase	1.16.1.1	C	GO:0005623,GO:0016152,GO:0016668,GO:0030001,GO:0045340,GO:0045454,GO:0050660,GO:0050661,GO:0050787	Chromosome
	HDIA_1840	copA_1	Copper resistance protein A precursor	---	Q	GO:0005507,GO:0016491,GO:0042597	Chromosome
	HDIA_0021	cusS	Sensor kinase CusS	2.7.13.3	T	GO:0000155,GO:0005524,GO:0005622,GO:0005886,GO:0016021	Chromosome
			S14 Table. H. diazotrophicus E19T aromatic compounds degradation related-genes
	HDIA_1270	ttgR_2	Toluene efflux pump ttgABC operon repressor	---	K	GO:0003677,GO:0006351,GO:0006355	Chromosome
	HDIA_1152	nagL	Maleylpyruvate isomerase	5.2.1.4	O	GO:0016740	Chromosome
	HDIA_0239	npcA	4-nitrophenol 4-monooxygenase/4-nitrocatechol 2-monooxygenase, oxygenase component	1.14.13.166	X	GO:0016627,GO:0018601,GO:0019439	Chromosome
	HDIA_1096	---	Fluoroacetate dehalogenase	3.8.1.3	R	GO:0018785	Chromosome
	HDIA_0111	mhqA	Putative ring-cleaving dioxygenase MhqA	1.13.11.-	E	GO:0005737,GO:0009636,GO:0019439,GO:0046872,GO:0051213	Chromosome
	HDIA_3430	---	Nitrilase	3.5.5.7	R	GO:0006807,GO:0008080,GO:0016810	Chromosome
	HDIA_3229	---	Low-molecular weight cobalt-containing nitrile hydratase subunit beta	4.2.1.84	S	GO:0006807,GO:0046914,GO:0080109	Chromosome
	HDIA_4227	pht5_2	4,5-dihydroxyphthalate decarboxylase	4.1.1.55	X	GO:0018796,GO:0046239	Chromosome
	HDIA_3231	---	nitrile hydratase accessory protein	---	S	GO:0016021,GO:0018822	Chromosome
	HDIA_0302	pcaB	3-carboxy-cis,cis-muconate cycloisomerase	5.5.1.2	X	GO:0005737,GO:0019619,GO:0042952,GO:0047472,GO:0051262	Chromosome
	HDIA_3689	xylF_2	2-hydroxymuconate semialdehyde hydrolase	3.7.1.9	R	---	Chromosome
	HDIA_2051	dhmA_2	Haloalkane dehalogenase	3.8.1.5	X	GO:0000287,GO:0004301,GO:0005777,GO:0009636,GO:0016787,GO:0019439,GO:0033885,GO:0042577,GO:0046839	Chromosome
	HDIA_3574	nitA	Aliphatic nitrilase	3.5.5.7	R	GO:0000257,GO:0006807	Chromosome
	HDIA_3875	dmpP_2	Phenol hydroxylase P5 protein	1.14.13.7	C	GO:0005727,GO:0009055,GO:0018662,GO:0046191,GO:0046872,GO:0051537	Chromosome
	HDIA_0332	ttgR_1	Toluene efflux pump ttgABC operon repressor	---	K	GO:0003677,GO:0006351,GO:0006355	Chromosome
	HDIA_0602	tsaM1	Toluene-4-sulfonate monooxygenase system iron-sulfur subunit TsaM1	1.14.14.-	C	GO:0004497,GO:0005506,GO:0016708,GO:0019439,GO:0051537	Chromosome
	HDIA_0301	paaJ	3-oxoadipyl-CoA/3-oxo-5,6-dehydrosuberyl-CoA thiolase	2.3.1.174	I	GO:0019619,GO:0033812,GO:0042952	Chromosome
	HDIA_3070	dehH2	Haloacetate dehalogenase H-2	3.8.1.3	R	GO:0018784	Chromosome
	HDIA_3230	---	Low-molecular weight cobalt-containing nitrile hydratase subunit alpha	4.2.1.84	S	GO:0006807,GO:0046914,GO:0080109	Chromosome
	HDIA_4233	pht5_3	4,5-dihydroxyphthalate decarboxylase	4.1.1.55	S	---	Chromosome
	HDIA_0129	clcD	Carboxymethylenebutenolidase	3.1.1.45	Q	GO:0016787	Chromosome
	HDIA_0298	pcaG	Protocatechuate 3,4-dioxygenase alpha chain	1.13.11.3	Q	GO:0008199,GO:0018578,GO:0042952	Chromosome
	HDIA_0122	pcpB_1	Pentachlorophenol 4-monooxygenase	1.14.13.50	C,H	GO:0004497,GO:0019439,GO:0044550,GO:0071949	Chromosome
	HDIA_2964	bcp_3	Putative peroxiredoxin bcp	1.11.1.15	O	GO:0004601,GO:0051920	Chromosome
	HDIA_0385	nagK	Fumarylpyruvate hydrolase	3.7.1.5	Q	GO:0003824,GO:0046872	Chromosome
	HDIA_0292	pobA	p-hydroxybenzoate hydroxylase	1.14.13.2	C,H	GO:0018659,GO:0043640,GO:0071949	Chromosome
	HDIA_0464	mhqD	Putative hydrolase MhqD	3.1.-.-	S	GO:0002084,GO:0005737,GO:0008474,GO:0009636,GO:0019439,GO:0052689	Chromosome
	HDIA_3050	catE	Catechol-2,3-dioxygenase	1.13.11.2	R	GO:0008198,GO:0009636,GO:0018577,GO:0019439	Chromosome
	HDIA_3239	nagC_3	N-acetylglucosamine repressor	---	K	GO:0003677,GO:0006351,GO:0006355,GO:0042732	Chromosome
	HDIA_2948	mhpC_1	2-hydroxy-6-oxononadienedioate/2-hydroxy-6- oxononatrienedioate hydrolase	3.7.1.14	R	GO:0005737,GO:0016787,GO:0018771,GO:0019380,GO:0019439,GO:0019622,GO:0052823	Chromosome
	HDIA_2652	nhhA	High-molecular weight cobalt-containing nitrile hydratase subunit alpha	4.2.1.84	S	GO:0006807,GO:0046914,GO:0080109	Chromosome
	HDIA_3671	pntA_1	NAD(P) transhydrogenase subunit alpha	1.6.1.2	C	GO:0005886,GO:0008750,GO:0016021,GO:0055114	Chromosome
	HDIA_1415	nagAb	Ferredoxin NagAb	---	C	GO:0016491,GO:0019439,GO:0046872,GO:0051537	Chromosome
	HDIA_0299	catI	3-oxoadipate CoA-transferase subunit A	2.8.3.6	I	GO:0042952,GO:0047569	Chromosome
	HDIA_2049	nagX	3-hydroxybenzoate 6-hydroxylase	1.14.13.24	---	GO:0019439,GO:0055114,GO:0004497,GO:0016491,GO:0018669,GO:0071949	Chromosome
	HDIA_1710	catA2	Catechol 1,2-dioxygenase 2	1.13.11.1	Q	GO:0006725,GO:0008199,GO:0016702	Chromosome
	HDIA_0201	acg	Putative NAD(P)H nitroreductase	1.-.-.-	R	GO:0016021,GO:0016491	Chromosome
	HDIA_4250	pht3	Phthalate 4,5-dioxygenase oxygenase subunit	1.14.12.7	C	GO:0005506,GO:0018620,GO:0046239,GO:0051537	Chromosome
	HDIA_0073	nagAc	Naphthalene 1,2-dioxygenase subunit alpha	1.14.12.12	C	GO:0005506,GO:0018625,GO:0019439,GO:0051537	Chromosome
	HDIA_2813	inhA_1	Isonitrile hydratase	4.2.1.103	S	GO:0050549	Chromosome
	HDIA_0300	catJ	3-oxoadipate CoA-transferase subunit B	2.8.3.6	I	GO:0042952,GO:0047569	Chromosome
	HDIA_2651	nthB	Nitrile hydratase subunit beta	4.2.1.84	S	GO:0006807,GO:0046914,GO:0080109	Chromosome
	HDIA_1868	dhmA_1	Haloalkane dehalogenase	3.8.1.5	R	GO:0016787	Chromosome
	HDIA_2943	hcrC	4-hydroxybenzoyl-CoA reductase subunit gamma	1.3.7.9	F	GO:0004854,GO:0005506,GO:0005737,GO:0006145,GO:0006147,GO:0006150,GO:0006151,GO:0009055,GO:0016614,GO:0042803,GO:0043546,GO:0050660,GO:0051537,GO:0071242,GO:0071249,GO:0071276,GO:0071280,GO:0071281,GO:0071294	Chromosome
	HDIA_2814	inhA_2	Isonitrile hydratase	4.2.1.103	K	GO:0003700,GO:0006351,GO:0009896,GO:0019172,GO:0019243,GO:0019249,GO:0043565	Chromosome
	HDIA_3162	catD_3	3-oxoadipate enol-lactonase 2	3.1.1.24	R	GO:0042952,GO:0047570	Chromosome
	HDIA_2399	cat1	Succinyl-CoA:coenzyme A transferase	2.8.3.-	C	GO:0006084,GO:0016740	Chromosome
	HDIA_0296	pcaC	4-carboxymuconolactone decarboxylase	4.1.1.44	R	GO:0042952,GO:0047575,GO:0051920	Chromosome
	HDIA_0359	pht5_1	4,5-dihydroxyphthalate decarboxylase	4.1.1.55	X	GO:0018796,GO:0046239	Chromosome
	HDIA_4251	bphA3	Biphenyl dioxygenase ferredoxin subunit	---	C	GO:0016491,GO:0019439,GO:0046872,GO:0051537	Chromosome
	HDIA_3258	mhpC_2	2-hydroxy-6-oxononadienedioate/2-hydroxy-6- oxononatrienedioate hydrolase	3.7.1.14	R	GO:0042952,GO:0047570	Chromosome
	HDIA_1303	hdl IVa	(S)-2-haloacid dehalogenase 4A	3.8.1.2	X	GO:0018784	Chromosome
	HDIA_2787	pcpB_2	Pentachlorophenol 4-monooxygenase	1.14.13.50	C,H	GO:0004497,GO:0071949	Chromosome
	HDIA_4253	nagI	Gentisate 1,2-dioxygenase	1.13.11.4	X	GO:0019439,GO:0055114,GO:0016491,GO:0047922,GO:0051213	Chromosome
	HDIA_3918	pcaR	Pca regulon regulatory protein	---	---	GO:0006351,GO:0006355,GO:0019439,GO:0045893,GO:0046278,GO:0003677	Chromosome
	HDIA_3413	ndoA	Naphthalene 1,2-dioxygenase system ferredoxin subunit	---	X	GO:0016491,GO:0043421,GO:0046872,GO:0051537	Chromosome
	HDIA_0233	pcaC	4-carboxymuconolactone decarboxylase	4.1.1.44	R	GO:0042952,GO:0047575,GO:0051920	Chromosome
	HDIA_0231	catD_1	3-oxoadipate enol-lactonase 2	3.1.1.24	R	GO:0042952,GO:0047570	Chromosome
	HDIA_1855	dhaA	Haloalkane dehalogenase	3.8.1.5	R	GO:0004301,GO:0009636,GO:0052689	Chromosome
	HDIA_0391	hcrB	4-hydroxybenzoyl-CoA reductase subunit beta	1.3.7.9	C	GO:0004854,GO:0006144,GO:0006166,GO:0016614,GO:0016903,GO:0042597,GO:0050660	Chromosome
	HDIA_2881	mhpF	Acetaldehyde dehydrogenase	1.2.1.10	---	GO:0019439,GO:0055114,GO:0008774,GO:0016491,GO:0016620	Chromosome
	HDIA_0297	pcaH	Protocatechuate 3,4-dioxygenase beta chain	1.13.11.3	Q	GO:0008199,GO:0018578,GO:0019619,GO:0042952	Chromosome
	HDIA_1640	ttgR_3	Toluene efflux pump ttgABC operon repressor	---	K	GO:0003677,GO:0006351,GO:0006355	Chromosome
	HDIA_0295	pcaD	3-oxoadipate enol-lactonase 1	3.1.1.24	---	GO:0019439,GO:0042952,GO:0016787,GO:0047570	Chromosome
	HDIA_3271	nagG	Salicylate 5-hydroxylase, large oxygenase componen	1.14.13.172	---	GO:0006725,GO:0019439,GO:0055114,GO:0004497,GO:0016491,GO:0016705,GO:0016708,GO:0005506,GO:0046872,GO:0051536,GO:0051537	Chromosome
	HDIA_0463	mhqO	Putative ring-cleaving dioxygenase MhqO	1.13.11.-	E	GO:0005737,GO:0009636,GO:0019439,GO:0046872,GO:0051213	Chromosome
	HDIA_4485	antA_2	Anthranilate 1,2-dioxygenase large subunit	1.14.12.1	C	GO:0005506,GO:0018623,GO:0043640,GO:0051537	Chromosome
	HDIA_1584	dmpP_1	Phenol hydroxylase P5 protein	1.14.13.7	C	GO:0005727,GO:0009055,GO:0018662,GO:0046191,GO:0046872,GO:0051537	Chromosome
			S15 Table. H. diazotrophicus E19T root colonization related-genes
			Chemotaxis
	HDIA_2429	mcp4_4	Methyl-accepting chemotaxis protein 4	---	T	GO:0004871,GO:0005886,GO:0006935,GO:0016021	Chromosome
	HDIA_4721	mcp4_13	Methyl-accepting chemotaxis protein 4	---	T	GO:0004871,GO:0005886,GO:0006935,GO:0016021	Chromosome
	HDIA_2046	cheY_4	Chemotaxis protein CheY	---	T	GO:0000156,GO:0000304,GO:0003700,GO:0005634,GO:0005829,GO:0006351,GO:0006970,GO:0008361,GO:0043565,GO:0043619	Chromosome
	HDIA_0309	tsr	Serine chemoreceptor protein	---	X	GO:0004871,GO:0005886,GO:0006935,GO:0016021	Chromosome
	HDIA_2493	mcp4_5	Methyl-accepting chemotaxis protein 4	---	X	GO:0004871,GO:0005886,GO:0006935,GO:0016021	Chromosome
	HDIA_4053	mcpC	Methyl-accepting chemotaxis protein McpC	---	T	GO:0004871,GO:0005886,GO:0006935,GO:0016021	Chromosome
	HDIA_3548	cheW_3	Coupling protein CheW	---	N,T	GO:0004871,GO:0005737,GO:0006935	Chromosome
	HDIA_4719	cheD	Chemoreceptor glutamine deamidase CheD	3.5.1.44	N,T	GO:0006935,GO:0050568	Chromosome
	HDIA_4755	cheY_7	Chemotaxis protein CheY	---	T	GO:0000160,GO:0005737,GO:0046872	Chromosome
	HDIA_3547	cheY_5	Chemotaxis protein CheY	---	T	GO:0000160,GO:0005737,GO:0006935,GO:0046872,GO:0097588	Chromosome
	HDIA_0442	cheR_1	Chemotaxis protein methyltransferase	2.1.1.80	N,T	GO:0006935,GO:0008983	Chromosome
	HDIA_4715	cheA_3	Chemotaxis protein CheA	2.7.13.3	T	GO:0000155,GO:0005524,GO:0005737,GO:0006935	Chromosome
	HDIA_4716	cheW_4	Chemotaxis protein CheW	---	T	GO:0000166,GO:0004871,GO:0005737,GO:0006935	Chromosome
	HDIA_3508	mcp4_8	Methyl-accepting chemotaxis protein 4	---	T	GO:0004871,GO:0005886,GO:0006935,GO:0016021	Chromosome
	HDIA_3545	cheR_2	Chemotaxis protein methyltransferase	2.1.1.80	N,T	GO:0008983	Chromosome
	HDIA_3653	motB_1	Chemotaxis protein MotB	---	N	GO:0016021	Chromosome
	HDIA_2671	---	chemotaxis protein	---	---	GO:0016021	Chromosome
	HDIA_3035	mcp4_7	Methyl-accepting chemotaxis protein 4	---	T	GO:0004871,GO:0005886,GO:0006935,GO:0016021	Chromosome
	HDIA_2682	cheL	chemotactic signal-response protein CheL	---	S	---	Chromosome
	HDIA_0439	trg_1	Ribose and galactose chemoreceptor protein	---	T	GO:0004888,GO:0005886,GO:0006935,GO:0007165,GO:0016021	Chromosome
	HDIA_1284	mcp3	Methyl-accepting chemotaxis protein 3	---	T	GO:0004871,GO:0005886,GO:0006935,GO:0016021	Chromosome
	HDIA_0434	mcp1_1	Methyl-accepting chemotaxis protein 1	---	S	---	Chromosome
	HDIA_1824	mcpB	Methyl-accepting chemotaxis protein McpB	---	T	GO:0004871,GO:0006935,GO:0016021,GO:0018298	Chromosome
	HDIA_0438	cheW_1	Chemotaxis protein CheW	---	T	GO:0004871,GO:0005737,GO:0006935	Chromosome
	HDIA_0263	bdlA_1	Chemotaxis regulator BdlA	---	T	GO:0000155,GO:0005622,GO:0006935,GO:0016020	Chromosome
	HDIA_1544	bdlA_2	Chemotaxis regulator BdlA	---	T	GO:0000155,GO:0005622,GO:0006935,GO:0016020	Chromosome
	HDIA_1084	cheY_2	Chemotaxis protein CheY	---	T	GO:0000160,GO:0005737,GO:0006935,GO:0046872,GO:0097588	Chromosome
	HDIA_0972	mcp4_2	Methyl-accepting chemotaxis protein 4	---	T	GO:0004871,GO:0005886,GO:0006935,GO:0016021	Chromosome
	HDIA_0443	cheB3	Chemotaxis response regulator protein-glutamate methylesterase of group 3 operon	3.1.1.61	T	GO:0000156,GO:0005737,GO:0006935,GO:0008984	Chromosome
	HDIA_0441	cheW_2	Chemotaxis protein CheW	---	T	GO:0004871,GO:0005737,GO:0006935	Chromosome
	HDIA_4718	cheR_3	Chemotaxis protein methyltransferase	2.1.1.80	N,T	GO:0008983	Chromosome
	HDIA_3949	yoaH	Putative methyl-accepting chemotaxis protein YoaH	---	T	GO:0004871,GO:0005886,GO:0006935,GO:0016021	Chromosome
	HDIA_1873	cheY_3	Chemotaxis protein CheY	---	T	GO:0000160,GO:0005737,GO:0006935,GO:0046872,GO:0097588	Chromosome
	HDIA_2816	mcp4_6	Methyl-accepting chemotaxis protein 4	---	T	GO:0004871,GO:0005886,GO:0006935,GO:0016021	Chromosome
	HDIA_3546	cheB_1	Chemotaxis response regulator protein-glutamate methylesterase	3.1.1.61	T	GO:0000156,GO:0005737,GO:0006935,GO:0008984	Chromosome
	HDIA_4081	pomA	Chemotaxis protein PomA	---	N	GO:0005886,GO:0006935,GO:0008565,GO:0015992,GO:0016021,GO:0097588	Chromosome
	HDIA_4080	motB_2	Chemotaxis protein MotB	---	N	GO:0005886,GO:0006935,GO:0016021,GO:0097588	Chromosome
	HDIA_0647	mcp4_1	Methyl-accepting chemotaxis protein 4	---	T	GO:0004871,GO:0005886,GO:0006935,GO:0016021	Chromosome
	HDIA_4714	cheY_6	Chemotaxis protein CheY homolog	---	T	GO:0000160,GO:0005737,GO:0006935,GO:0046872,GO:0097588	Chromosome
	HDIA_3544	mcp4_9	Methyl-accepting chemotaxis protein 4	---	T	GO:0004871,GO:0005886,GO:0006935,GO:0016021	Chromosome
	HDIA_4164	mcp4_12	Methyl-accepting chemotaxis protein 4	---	T	GO:0004871,GO:0005886,GO:0006935,GO:0016021	Chromosome
	HDIA_1744	mcp4_3	Methyl-accepting chemotaxis protein 4	---	T	GO:0004871,GO:0005886,GO:0006935,GO:0016021	Chromosome
	HDIA_3549	cheA_2	Chemotaxis protein CheA	2.7.13.3	T	GO:0000155,GO:0005524,GO:0005737,GO:0006935,GO:0016020	Chromosome
	HDIA_4720	cheB_2	Chemotaxis response regulator protein-glutamate methylesterase	3.1.1.61	T	GO:0000156,GO:0005737,GO:0006935,GO:0008984	Chromosome
	HDIA_3588	mcp4_10	Methyl-accepting chemotaxis protein 4	---	T	GO:0004871,GO:0005886,GO:0006935,GO:0016021	Chromosome
	HDIA_0436	cheY_1	Chemotaxis protein CheY	---	T	GO:0000160,GO:0005737,GO:0006935,GO:0046872,GO:0097588	Chromosome
	HDIA_3964	mcp4_11	Methyl-accepting chemotaxis protein 4	---	X	GO:0004871,GO:0005886,GO:0006935,GO:0016021	Chromosome
	HDIA_0437	cheA_1	Chemotaxis protein CheA	2.7.13.3	T	GO:0000155,GO:0005524,GO:0005737,GO:0006935	Chromosome
	HDIA_2723	---	chemotaxis regulator CheZ	---	S	GO:0003824,GO:0009288,GO:0050920	Chromosome
	HDIA_1063	cheZ	chemotaxis regulator CheZ	---	N,T	GO:0003824,GO:0009288,GO:0050920	Chromosome
	HDIA_0440	trg_2	Ribose and galactose chemoreceptor protein	---	T	GO:0004871,GO:0005886,GO:0006935,GO:0016021	Chromosome
	HDIA_p0062	mcp1_2	Methyl-accepting chemotaxis protein 1	---	T	GO:0004871,GO:0005886,GO:0006935,GO:0016021	Chromosome
			Quorum sensing
	HDIA_1076	luxO	Luminescence regulatory protein LuxO	---	T	GO:0000160,GO:0003677,GO:0005524,GO:0005829,GO:0006351,GO:0006355,GO:0016597,GO:0019439,GO:0045892	Chromosome
	HDIA_3783	rhtB_5	Homoserine/homoserine lactone efflux protein	---	X	GO:0005886,GO:0006865,GO:0016021	Chromosome
	HDIA_3730	lsrD	Autoinducer 2 import system permease protein LsrD	---	G	GO:0005886,GO:0015145,GO:0015749,GO:0016021	Chromosome
	HDIA_0981	rhtB_2	Homoserine/homoserine lactone efflux protein	---	E	GO:0005886,GO:0006865,GO:0016021	Chromosome
	HDIA_3029	rhtB_4	Homoserine/homoserine lactone efflux protein	---	E	GO:0005886,GO:0006865,GO:0016021	Chromosome
	HDIA_3727	lsrB	Autoinducer 2-binding protein LsrB precursor	---	G	GO:0042597,GO:0043190	Chromosome
	HDIA_2818	luxA_2	Alkanal monooxygenase alpha chain	1.14.14.3	C	GO:0016705	Chromosome
	HDIA_0472	lsrG	Autoinducer 2-degrading protein LsrG	---	R	GO:0005737	Chromosome
	HDIA_4680	lsrR_2	Transcriptional regulator LsrR	---	K	GO:0003677,GO:0003700,GO:0005829,GO:0006352,GO:0016987,GO:0030246	Chromosome
	HDIA_1030	luxQ	Autoinducer 2 sensor kinase/phosphatase LuxQ	2.7.13.3	T	GO:0000155,GO:0005622,GO:0016021	Chromosome
	HDIA_1712	aiiA	N-acyl homoserine lactonase	3.1.1.81	R	GO:0016787	Chromosome
	HDIA_0940	rhtB_1	Homoserine/homoserine lactone efflux protein	---	E	GO:0005886,GO:0016021,GO:0042968,GO:0042970	Chromosome
	HDIA_2840	rhtB_3	Homoserine/homoserine lactone efflux protein	---	X	GO:0005886,GO:0016021,GO:0042968,GO:0042970	Chromosome
	HDIA_4563	lsrR_1	Transcriptional regulator LsrR	---	K	GO:0003677,GO:0005737,GO:0006351,GO:0006355,GO:0030246	Chromosome
	HDIA_p0025	wapA	Cell wall-associated polypeptide CWBP200	---	M	GO:0004519,GO:0004549,GO:0005576,GO:0005618,GO:0016078,GO:0090501,GO:0097264	Plasmid
			Flagella
	HDIA_3460	flgM	flagellar biosynthesis protein FlgM	---	K,N,U	GO:0016021	Chromosome
	HDIA_2675	flgG_2	Distal rod protein	---	N	GO:0009426,GO:0044781,GO:0071973	Chromosome
	HDIA_2683	flgN	This family includes the FlgN protein and export chaperone involved in flagellar synthesis	---	N,O,U	---	Chromosome
	HDIA_4171	flgD	Basal-body rod modification protein FlgD	---	N	GO:0044781	Chromosome
	HDIA_4173	fliF	Flagellar M-ring protein	---	N	GO:0003774,GO:0005886,GO:0009431,GO:0016021,GO:0071973	Chromosome
	HDIA_4175	fliH	flagellar assembly protein H	---	N	---	Chromosome
	HDIA_2693	flgE	Flagellar hook protein FlgE	---	N	GO:0030694,GO:0044781,GO:0071973	Chromosome
	HDIA_2667	fliP	Flagellar biosynthetic protein FliP precursor	---	N	GO:0005886,GO:0009306,GO:0009405,GO:0009425,GO:0016021,GO:0044781	Chromosome
	HDIA_4336	rpoH_2	RNA polymerase sigma-32 factor	---	K	GO:0001123,GO:0003677,GO:0003700,GO:0005737,GO:0008270,GO:0009408,GO:0016987,GO:0030435	Chromosome
	HDIA_2686	fliC	Flagellin	---	X	GO:0005198,GO:0005576,GO:0009420,GO:0071973	Chromosome
	HDIA_1059	flgC_1	Putative proximal rod protein	---	N	GO:0030694,GO:0071973	Chromosome
	HDIA_2692	flgK	Flagellar hook-associated protein 1	---	N	GO:0005198,GO:0005576,GO:0009424,GO:0044780,GO:0071973	Chromosome
	HDIA_2666	fliO	flagellar biosynthesis protein	---	N	GO:0016021,GO:0044781	Chromosome
	HDIA_2662	fliQ	Flagellar biosynthetic protein FliQ	---	X	GO:0005886,GO:0009306,GO:0009425,GO:0016021,GO:0044780	Chromosome
	HDIA_3653	motB_1	Chemotaxis protein MotB	---	N	GO:0016021	Chromosome
	HDIA_0208	fliY_1	Sulfate starvation-induced protein 7	---	E	GO:0015184,GO:0015811,GO:0030288,GO:0033229,GO:0042883,GO:1903712	Chromosome
	HDIA_3537	fliJ	flagellar export protein FliJ	---	N,O,U	GO:0003774,GO:0006935,GO:0009288,GO:0016020,GO:0071973	Chromosome
	HDIA_2688	---	flagellin	---	N	GO:0005198,GO:0005576,GO:0009420,GO:0071973	Chromosome
	HDIA_3538	yscN	putative ATP synthase YscN	3.6.3.14	C	GO:0005524,GO:0005737,GO:0006754,GO:0009288,GO:0015992,GO:0016887,GO:0030254,GO:0030257,GO:0044780	Chromosome
	HDIA_0253	exbD_1	Biopolymer transport protein ExbD	---	U	GO:0005215,GO:0005886,GO:0015031,GO:0016021	Chromosome
	HDIA_2665	flgB	Putative proximal rod protein	---	N	GO:0009424,GO:0009425,GO:0071978	Chromosome
	HDIA_2911	fliN_1	Flagellar motor switch protein FliN	---	N	GO:0003774,GO:0006935,GO:0009425,GO:0071973	Chromosome
	HDIA_2670	flbB	flagellar protein FlbB	---	S	---	Chromosome
	HDIA_2689	flbT	flagellar biosynthesis repressor FlbT	---	N	GO:0006402,GO:0044781,GO:0048027,GO:1902209	Chromosome
	HDIA_2672	fliM	Flagellar motor switch protein FliM	---	N	GO:0003774,GO:0005886,GO:0006935,GO:0009425,GO:0071973	Chromosome
	HDIA_2660	flhB	Flagellar biosynthetic protein FlhB	---	N	GO:0005886,GO:0009306,GO:0016021,GO:0044780	Chromosome
	HDIA_2677	flgH	Basal body L-ring protein	---	N	GO:0003774,GO:0009279,GO:0009427,GO:0071973	Chromosome
	HDIA_2664	flgC_2	Putative proximal rod protein	---	N	GO:0009425,GO:0030694	Chromosome
	HDIA_3603	exbD_2	Biopolymer transport protein ExbD	---	U	GO:0005215,GO:0005886,GO:0015031,GO:0016021	Chromosome
	HDIA_2690	flaF	flagellar biosynthesis regulatory protein FlaF	---	X	---	Chromosome
	HDIA_2691	flgL	flagellar hook-associated protein FlgL	---	N	GO:0005198,GO:0071973	Chromosome
	HDIA_2674	flgG_1	Distal rod protein	---	N	GO:0009425,GO:0044781,GO:0071973	Chromosome
	HDIA_2673	fliL	Flagellar FliL protein	---	N	GO:0005886,GO:0006935,GO:0009425,GO:0016021,GO:0071973	Chromosome
	HDIA_2687	---	flagellin	---	X	GO:0005198,GO:0005576,GO:0009420,GO:0071973	Chromosome
	HDIA_4179	flhA	Flagellar biosynthesis protein FlhA	---	N	GO:0005886,GO:0009306,GO:0016021,GO:0044780	Chromosome
	HDIA_3580	rpoH_1	RNA polymerase sigma-32 factor	---	K	GO:0001123,GO:0003677,GO:0003700,GO:0005737,GO:0008270,GO:0009408,GO:0016987,GO:0030435	Chromosome
	HDIA_0926	FlhC	Flagellar transcriptional regulator FlhC	---	---	---	Chromosome
	HDIA_2661	fliR	flagellar biosynthesis protein FliR	---	N,U	GO:0005886,GO:0006605,GO:0009425,GO:0016021,GO:0044780	Chromosome
	HDIA_2663	fliE	flagellar hook-basal body protein FliE	---	N,U	GO:0003774,GO:0005198,GO:0009425,GO:0071973	Chromosome
	HDIA_2680	fliX	Flagellar assembly protein FliX	---	S	GO:0005886,GO:0044781	Chromosome
	HDIA_3421	fliY_2	Sulfate starvation-induced protein 7	---	E	GO:0005215,GO:0005886,GO:0006865	Chromosome
	HDIA_0254	exbB_1	Biopolymer transport protein ExbB	---	U	GO:0005886,GO:0008565,GO:0016021	Chromosome
	HDIA_4176	fliN_2	Flagellar motor switch protein FliN	---	N	GO:0003774,GO:0005886,GO:0006935,GO:0009425,GO:0071973	Chromosome
	HDIA_2676	flgA	flagellar basal body P-ring biosynthesis protein FlgA	---	N	GO:0009425,GO:0042597	Chromosome
	HDIA_2681	flgI	Basal body P-ring protein	---	N	GO:0005198,GO:0009428,GO:0030288,GO:0071973	Chromosome
	HDIA_3604	exbB_2	Biopolymer transport protein ExbB	---	U	GO:0005886,GO:0015031,GO:0016021	Chromosome
	HDIA_4174	fliG	Flagellar motor switch protein FliG	---	N	GO:0003774,GO:0005886,GO:0006935,GO:0009425,GO:0071973	Chromosome
	HDIA_4170	fliK	Flagellar hook-length control protein FliK	---	X	---	Chromosome
			Lipopolysaccharides
	HDIA_3083	lptB_4	Lipopolysaccharide export system ATP-binding protein LptB	3.6.3.-	X	GO:0005524,GO:0016887,GO:0043190,GO:0055085	Chromosome
	HDIA_2105	lptB_3	Lipopolysaccharide export system ATP-binding protein LptB	3.6.3.-	E	GO:0005524,GO:0006865,GO:0016887	Chromosome
	HDIA_2423	---	lipopolysaccharide ABC transporter permease	---	X	GO:0043190,GO:0055085	Chromosome
	HDIA_1682	---	putative protein related to capsule biosynthesis enzymes	---	S	---	Chromosome
	HDIA_2422	lptG	Lipopolysaccharide export system permease protein LptG	---	R	GO:0043190,GO:0055085	Chromosome
	HDIA_1262	---	Polysaccharide biosynthesis protein	---	M	GO:0000271,GO:0016021	Chromosome
	HDIA_0949	---	Capsule polysaccharide biosynthesis protein	---	M	GO:0000271,GO:0015774	Chromosome
	HDIA_1627	---	Vi polysaccharide export protein VexE	---	O	GO:0006493,GO:0007275,GO:0016757	Chromosome
	HDIA_0890	---	Vi polysaccharide export inner membrane protein VexD	---	X	GO:0005576,GO:0005886,GO:0006859,GO:0009103,GO:0009276,GO:0015542,GO:0015774,GO:0016021	Chromosome
	HDIA_1260	---	exopolysaccharide transport protein family protein	---	X	GO:0009103,GO:0016021	Chromosome
	HDIA_1575	---	Capsular polysaccharide biosynthesis protein	---	X	---	Chromosome
	HDIA_0645	lptB_2	Lipopolysaccharide export system ATP-binding protein LptB	3.6.3.-	E	GO:0005524,GO:0006865,GO:0016887	Chromosome
	HDIA_4464	---	polysaccharide export protein Wza	---	X	GO:0006811,GO:0009279,GO:0015159,GO:0015288,GO:0046930	Chromosome
	HDIA_0190	lptB_1	Lipopolysaccharide export system ATP-binding protein LptB	3.6.3.-	R	GO:0005524,GO:0016887,GO:0043190,GO:0055085	Chromosome
	HDIA_3692	---	polysaccharide export protein Wza	---	X	GO:0006811,GO:0009279,GO:0015159,GO:0015288,GO:0046930	Chromosome
	HDIA_3647	---	Exopolysaccharide synthesis, ExoD	---	S	GO:0005886,GO:0016021	Chromosome
	HDIA_0192	---	Lipopolysaccharide-assembly, LptC-related	---	S	GO:0016021	Chromosome
	HDIA_0888	---	Vi polysaccharide export inner membrane protein VexD	---	M	GO:0005576,GO:0005886,GO:0006859,GO:0009276,GO:0015542,GO:0015774,GO:0016021	Chromosome
	HDIA_0057	---	polysaccharide export protein Wza	---	M	GO:0006811,GO:0009279,GO:0015159,GO:0015288,GO:0046930	Chromosome
	HDIA_1574	---	polysaccharide export protein Wza	---	M	GO:0000271,GO:0015159,GO:0016020,GO:0042597	Chromosome
			Antiobiotic resistance
	HDIA_0899	bepE_3	Efflux pump membrane transporter BepE	---	P	GO:0005215,GO:0005886,GO:0016021,GO:0046677	Chromosome
	HDIA_4753	cphA_3	Cyanophycin synthetase	6.3.2.29	M	GO:0005524,GO:0009059,GO:0046872,GO:0071160,GO:0071161	Chromosome
	HDIA_1148	stp_1	Spectinomycin tetracycline efflux pump	---	P	GO:0005886,GO:0016021,GO:0055085	Chromosome
	HDIA_0589	yncA_1	N-acyltransferase YncA	2.3.1.-	M	GO:0004596,GO:0006474,GO:0016747,GO:0031248	Chromosome
	HDIA_2563	---	putative multidrug-efflux transporter/MT1670	---	P	GO:0005886,GO:0016021,GO:0046677,GO:0055085	Chromosome
	HDIA_3698	bmr3_1	Multidrug-efflux transporter 3	---	P	GO:0005215,GO:0005886,GO:0016021,GO:0055085	Chromosome
	HDIA_4040	acrA	Acriflavine resistance protein A precursor	---	M	GO:0005886,GO:0006855,GO:0015238,GO:0015721,GO:0031226,GO:0042802,GO:0046677	Chromosome
	HDIA_4675	marR	Multiple antibiotic resistance protein MarR	---	K	GO:0003677,GO:0003700,GO:0005737,GO:0006351	Chromosome
	HDIA_0924	drrA_1	Doxorubicin resistance ATP-binding protein DrrA	3.6.3.-	V	GO:0005524,GO:0006810,GO:0016887	Chromosome
	HDIA_2238	---	MarR family protein	---	S	---	Chromosome
	HDIA_1848	emrB_1	Multidrug resistance protein B	---	P	GO:0005886,GO:0009636,GO:0016021,GO:0046677,GO:0055085	Chromosome
	HDIA_3131	mepA_2	Multidrug export protein MepA	---	V	GO:0005886,GO:0015238,GO:0015297,GO:0016021,GO:0046677	Chromosome
	HDIA_0040	vatD	Streptogramin A acetyltransferase	2.3.1.-	R	GO:0016746,GO:0046677	Chromosome
	HDIA_3000	---	Putative multidrug export ATP-binding/permease protein	3.6.3.-	V	GO:0005524,GO:0005886,GO:0006869,GO:0016021,GO:0034040	Chromosome
	HDIA_3942	mdtN_3	Multidrug resistance protein MdtN	---	M	GO:0016021,GO:0055085	Chromosome
	HDIA_0447	blh	Beta-lactamase hydrolase-like protein	3.-.-.-	R	GO:0016787	Chromosome
	HDIA_3004	---	Putative multidrug export ATP-binding/permease protein	3.6.3.-	V	GO:0005524,GO:0005886,GO:0006869,GO:0016021,GO:0034040	Chromosome
	HDIA_2374	---	Putative multidrug export ATP-binding/permease protein	3.6.3.-	V	GO:0005524,GO:0005886,GO:0006811,GO:0016021,GO:0042626,GO:0046689	Chromosome
	HDIA_0477	bepE_2	Efflux pump membrane transporter BepE	---	P	GO:0005215,GO:0005886,GO:0016021	Chromosome
	HDIA_0093	bepE_1	Efflux pump membrane transporter BepE	---	P	GO:0005215,GO:0005886,GO:0016021	Chromosome
	HDIA_1204	emrE	Methyl viologen resistance protein C	---	P	GO:0005886,GO:0006810,GO:0016021	Chromosome
	HDIA_2086	bepF_2	Efflux pump periplasmic linker BepF	---	U	GO:0005215,GO:0005886,GO:0055085	Chromosome
	HDIA_1769	vat	Virginiamycin A acetyltransferase	2.3.1.-	R	GO:0008811,GO:0046677	Chromosome
	HDIA_3740	mdtN_2	Multidrug resistance protein MdtN	---	U	GO:0016021	Chromosome
	HDIA_0636	---	multidrug resistance protein D	---	G	GO:0005215,GO:0016021,GO:0055085	Chromosome
	HDIA_2041	cphA_2	Beta-lactamase precursor	3.5.2.6	R	---	Chromosome
	HDIA_4579	mdtA_4	Multidrug transporter MdtA	---	S	GO:0005215,GO:0005886,GO:0055085	Chromosome
	HDIA_3563	emrB_2	Multidrug resistance protein B	---	P	GO:0005886,GO:0009636,GO:0016021,GO:0046677,GO:0055085	Chromosome
	HDIA_4039	acrB	Acriflavine resistance protein B	---	P	GO:0005886,GO:0005887,GO:0006855,GO:0015238,GO:0015307,GO:0016020,GO:0042493,GO:0042802,GO:0046618	Chromosome
	HDIA_2994	fsr	Fosmidomycin resistance protein	---	P	GO:0005886,GO:0006974,GO:0016021,GO:0046677,GO:0055085	Chromosome
	HDIA_0090	acrR_1	Potential acrAB operon repressor	---	K	GO:0003677,GO:0006351,GO:0006355	Chromosome
	HDIA_3503	bcr	Sulfonamide resistance protein	---	P	GO:0005886,GO:0015238,GO:0016021,GO:0035442,GO:0046677,GO:0071916	Chromosome
	HDIA_3944	macB_1	Macrolide export ATP-binding/permease protein MacB	3.6.3.-	V	GO:0005524,GO:0016887,GO:0042954,GO:0043190	Chromosome
	HDIA_1928	---	camphor resistance protein CrcB	---	D	GO:0005887,GO:0015103	Chromosome
	HDIA_0094	mdtA_1	Multidrug transporter MdtA	---	M	GO:0016021,GO:0055085	Chromosome
	HDIA_3899	---	Metallo-beta-lactamase superfamily protein	---	R	---	Chromosome
	HDIA_4578	mdtB	Multidrug transporter MdtB	---	P	GO:0005215,GO:0005886,GO:0016021	Chromosome
	HDIA_1726	acrR_2	Potential acrAB operon repressor	---	K	GO:0003677,GO:0006351,GO:0006355	Chromosome
	HDIA_2119	mdtK_1	Multidrug-efflux transporter	---	V	GO:0005886,GO:0006811,GO:0015238,GO:0015297,GO:0016021	Chromosome
	HDIA_2087	bepE_4	Efflux pump membrane transporter BepE	---	P	GO:0005215,GO:0005886,GO:0016021	Chromosome
	HDIA_3657	hcpA	Beta-lactamase HcpA precursor	3.5.2.6	X	GO:0009405,GO:0009986,GO:0019862,GO:0046872,GO:0050777,GO:1902564	Chromosome
	HDIA_2588	---	multidrug resistance protein	---	P	GO:0005886,GO:0016021,GO:0022857	Chromosome
	HDIA_0248	---	Putative multidrug export ATP-binding/permease protein	3.6.3.-	V	GO:0005524,GO:0005886,GO:0006869,GO:0016021,GO:0034040	Chromosome
	HDIA_0900	mdtA_2	Multidrug transporter MdtA	---	U	GO:0005215,GO:0005886,GO:0055085	Chromosome
	HDIA_0588	---	MarR family protein	---	K	GO:0003700	Chromosome
	HDIA_2552	mdtK_2	Multidrug-efflux transporter	---	V	GO:0005886,GO:0006811,GO:0006855,GO:0015238,GO:0015297,GO:0016021	Chromosome
	HDIA_1849	mdtN_1	Multidrug resistance protein MdtN	---	V	GO:0005886,GO:0006974,GO:0015238,GO:0016021,GO:0046677	Chromosome
	HDIA_4306	drrA_2	Daunorubicin/doxorubicin resistance ATP-binding protein DrrA	3.6.3.-	E	GO:0005524,GO:0006865,GO:0016887	Chromosome
	HDIA_4826	hcpC	Putative beta-lactamase HcpC precursor	3.5.2.6	O	GO:0005576,GO:0008800,GO:0046677	Chromosome
	HDIA_3946	bmr3_2	Multidrug-efflux transporter 3	---	P	GO:0005215,GO:0005886,GO:0016021,GO:0055085	Chromosome
	HDIA_1271	mdtA_3	Multidrug transporter MdtA	---	U	GO:0016020,GO:0055085	Chromosome
	HDIA_0965	cphA_1	Beta-lactamase precursor	3.5.2.6	X	---	Chromosome
			S16 Table. H. diazotrophicus E19T biocontrol agents and plant growth regulators related-genes
	HDIA_2083	gabD_2	Succinate-semialdehyde dehydrogenase [NADP(+)] GabD	1.2.1.79	C	GO:0005737,GO:0016620,GO:0042400	Chromosome
	HDIA_1925	gabD_1	Succinate-semialdehyde dehydrogenase [NADP(+)] GabD	1.2.1.79	C	GO:0009013,GO:0009450,GO:0019477,GO:0047949	Chromosome
	HDIA_4433	gabT	4-aminobutyrate aminotransferase GabT	2.6.1.19	E	GO:0005739,GO:0008483,GO:0030170,GO:0042802,GO:0050459	Chromosome
	HDIA_0458	phzD	putative isochorismatase	3.3.2.1	Q	GO:0005829,GO:0016020,GO:0016787	Chromosome
	HDIA_2868	miaA	tRNA dimethylallyltransferase	2.5.1.75	J	GO:0005524,GO:0008033,GO:0052381	Chromosome
	HDIA_3185	---	Phenazine biosynthesis protein PhzF like	---	---	---	Chromosome
	HDIA_2852	phzF	Trans-2,3-dihydro-3-hydroxyanthranilate isomerase	5.3.3.17	R	GO:0009058,GO:0016853	Chromosome
			S17 Table. H. diazotrophicus E19T tRNA and rRNA genes
	HDIA_t030		tRNA-Asn				Chromosome
	HDIA_t026		tRNA-Leu				Chromosome
	HDIA_t034		tRNA-Lys				Chromosome
	HDIA_t028		tRNA-Leu				Chromosome
	HDIA_t037		tRNA-Pro				Chromosome
	HDIA_t033		tRNA-Val				Chromosome
	HDIA_t027		tRNA-Gly				Chromosome
	HDIA_t007		tRNA-Pro				Chromosome
	HDIA_t010		tRNA-His				Chromosome
	HDIA_t024		tRNA-Ser				Chromosome
	HDIA_t001		tRNA-Ser				Chromosome
	HDIA_t046		tRNA-Ile				Chromosome
	HDIA_t025		tRNA-Gln				Chromosome
	HDIA_t013		tRNA-Pro				Chromosome
	HDIA_t049		tRNA-Arg				Chromosome
	HDIA_t048		tRNA-Gly				Chromosome
	HDIA_t032		tRNA-Pro				Chromosome
	HDIA_t044		tRNA-Ser				Chromosome
	HDIA_t050		tRNA-Ala				Chromosome
	HDIA_t009		tRNA-Thr				Chromosome
	HDIA_t023		tRNA-Lys				Chromosome
	HDIA_t035		---				Chromosome
	HDIA_t008		tRNA-Phe				Chromosome
	HDIA_t036		tRNA-Leu				Chromosome
	HDIA_t012		tRNA-Glu				Chromosome
	HDIA_t022		tRNA-Ser				Chromosome
	HDIA_t006		tRNA-Lys				Chromosome
	HDIA_t029		tRNA-Asp				Chromosome
	HDIA_t003		tRNA-Thr				Chromosome
	HDIA_t043		tRNA-Arg				Chromosome
	HDIA_t020		tRNA-Arg				Chromosome
	HDIA_t040		tRNA-Met				Chromosome
	HDIA_t039		tRNA-Ile				Chromosome
	HDIA_t016		tRNA-Gly				Chromosome
	HDIA_t004		tRNA-Arg				Chromosome
	HDIA_t021		tRNA-Val				Chromosome
	HDIA_t038		tRNA-Ala				Chromosome
	HDIA_t047		tRNA-Met				Chromosome
	HDIA_t042		tRNA-Ser				Chromosome
	HDIA_t011		tRNA-Met				Chromosome
	HDIA_t005		tRNA-Gly				Chromosome
	HDIA_t045		tRNA-Val				Chromosome
	HDIA_t019		tRNA-Pro				Chromosome
	HDIA_t015		tRNA-Tyr				Chromosome
	HDIA_t017		tRNA-Trp				Chromosome
	HDIA_t018		tRNA-Glu				Chromosome
	HDIA_t002		tRNA-Leu				Chromosome
	HDIA_t051		tRNA-Gln				Chromosome
	HDIA_t041		tRNA-Ala				Chromosome
	HDIA_t031		tRNA-Cys				Chromosome
	HDIA_t014		tRNA-Thr				Chromosome
	HDIA_r005		23S ribosomal RNA				Chromosome
	HDIA_r002		23S ribosomal RNA				Chromosome
	HDIA_r006		16S ribosomal RNA				Chromosome
	HDIA_r004		5S ribosomal RNA				Chromosome
	HDIA_r001		5S ribosomal RNA				Chromosome
	HDIA_r003		16S ribosomal RNA				Chromosome
							Chromosome
			S18 Table. H. diazotrophicus E19T plasmid related-genes
	HDIA_1672	---	conjugative transfer relaxase protein TraI	---	S	---	Chromosome
	HDIA_4636	parB_2	Chromosome-partitioning protein ParB	---	K	GO:0003677,GO:0007059	Chromosome
	HDIA_1651	trbC	conjugal transfer protein TrbC	---	U	GO:0016021	Chromosome
	HDIA_1646	trbL	conjugal transfer protein TrbL	---	U	GO:0005623,GO:0016021,GO:0030255	Chromosome
	HDIA_1643	traI	conjugal transfer protein TraI	---	---	---	Chromosome
	HDIA_1649	trbE	Conjugal transfer protein TrbE	---	---	---	Chromosome
	HDIA_1650	trbB	Conjugal transfer protein TrbB	---	---	---	Chromosome
	HDIA_1662	repA	replication protein A	---	---	---	Chromosome
	HDIA_1654	traG_1	Conjugal transfer protein TraG	---	U	GO:0003677,GO:0005886,GO:0009291,GO:0016021	Chromosome
	HDIA_1652	trbB	Conjugal transfer protein TrbB	---	---	---	Chromosome
	HDIA_0730	---	conjugal transfer ATPase TrbE	---	R	---	Chromosome
	HDIA_1648	trbJ	conjugal transfer protein TrbJ	---	U	---	Chromosome
	HDIA_1645	trbF	conjugal transfer protein TrbF	---	U	GO:0016021	Chromosome
	HDIA_0163	---	ParB-like nuclease domain protein	---	X	---	Chromosome
	HDIA_1658	traF	conjugal transfer pilin processing protease TraF	---	O,U	GO:0000746,GO:0042597	Chromosome
	HDIA_1676	parB_1	putative chromosome-partitioning protein ParB	---	K	GO:0003677	Chromosome
	HDIA_3764	---	ParA-like protein	---	D	---	Chromosome
	HDIA_1647	trbK	conjugal transfer protein TrbK	---	---	---	Chromosome
	HDIA_1644	trbG	conjugal transfer protein TrbG	---	---	---	Chromosome
	HDIA_p0081	---	conjugal transfer protein TrbD	---	U	GO:0000746,GO:0005886,GO:0016021	Plasmid
	HDIA_p0084	repA	replication protein A	---	---	---	Plasmid
	HDIA_p0086	repC	replication initiation protein RepC	---	S	GO:0006260	Plasmid
	HDIA_p0079	trbJ	conjugal transfer protein TrbJ	---	U	GO:0000746	Plasmid
	HDIA_p0014	traD	Conjugal transfer protein TraD	---	---	---	Plasmid
	HDIA_p0010	traC	DNA primase TraC	2.7.7.-	L	---	Plasmid
	HDIA_p0075	---	conjugal transfer protein TrbG	---	U	GO:0000746	Plasmid
	HDIA_p0015	traC	Conjugal transfer protein TraC	---	---	---	Plasmid
	HDIA_p0013	traG_2	Conjugal transfer protein TraG	---	---	GO:0005886,GO:0009291,GO:0016021	Plasmid
	HDIA_p0028	---	hypothetical protein plasmid stabilization protein	---	---	---	Plasmid
	HDIA_p0017	traF	conjugal transfer pilin processing protease TraF	---	U	GO:0000746,GO:0042597	Plasmid
	HDIA_p0076	---	conjugal transfer protein TrbF	---	U	GO:0000746,GO:0005886,GO:0016021	Plasmid
	HDIA_p0018	traB	Conjugal transfer protein TraB	---	---	---	Plasmid
	HDIA_p0083	TrbB	Conjugal transfer protein TrbB	---	---	---	Plasmid
	HDIA_p0078	trbK	conjugal transfer protein TrbK	---	---	---	Plasmid
	HDIA_p0077	---	conjugal transfer protein TrbL	---	U	GO:0000746,GO:0005886,GO:0016021	Plasmid
	HDIA_p0073	trbI	Conjugal transfer protein TrbI	---	---	---	Plasmid
	HDIA_p0016	traA	Probable conjugal transfer protein TraA	---	---	---	Plasmid
	HDIA_p0074	---	conjugal transfer protein TrbH	---	---	GO:0000746,GO:0005886	Plasmid
	HDIA_p0085	repB	replication protein B	---	---	---	Plasmid
	HDIA_p0080	TrbE	Conjugal transfer protein TrbE	---	---	---	Plasmid
	HDIA_p0082	---	conjugal transfer protein TrbC	---	U	GO:0000746,GO:0005886,GO:0016021	Plasmid
	HDIA_p0030	traR	putative transcriptional activator protein TraR	---	K	GO:0003677,GO:0006351,GO:0006355,GO:0009372,GO:1901336	Plasmid

## Sheet: chromosome
	Gene ID	Gene Name	Gene Product	EC Number	COG Funccat ID(s)	GO Number(s)	Start	Stop
	HDIA_4722	---	Putative anti-sigma factor antagonist	---	T	---	5157988	5158293
	HDIA_0899	bepE_3	Efflux pump membrane transporter BepE	---	P	GO:0005215,GO:0005886,GO:0016021,GO:0046677	962598	959440
	HDIA_0843	dctP_2	C4-dicarboxylate-binding periplasmic protein precursor	---	G	GO:0005509,GO:0008270,GO:0015727,GO:0030288,GO:0031317,GO:0042803	893331	892231
	HDIA_3767	prmC	Release factor glutamine methyltransferase	2.1.1.-	J	GO:0003676,GO:0018364,GO:0036009	4069123	4068239
	HDIA_0669	---	hypothetical protein	---	S	---	735766	736932
	HDIA_4508	---	Fatty acid desaturase	---	I	GO:0006629,GO:0016021	4903670	4902648
	HDIA_3914	glnP_1	Glutamine transport system permease protein GlnP	---	E	GO:0005215,GO:0005886,GO:0006865,GO:0016021	4230710	4231372
	HDIA_0979	---	glutamine amidotransferase	---	E	GO:0006541,GO:0016740	1058280	1057570
	HDIA_4000	---	hypothetical protein	---	S	---	4326578	4325100
	HDIA_1587	---	poly(R)-hydroxyalkanoic acid synthase, class III, PhaC subunit	---	X	GO:0016746,GO:0042619	1722898	1721696
	HDIA_4406	---	hypothetical protein	---	S	GO:0005886,GO:0016021	4787779	4788978
	HDIA_4356	tyrC	Arogenate dehydrogenase	1.3.1.43	E	GO:0004665,GO:0006571,GO:0008977,GO:0047794	4741694	4740753
	HDIA_4425	---	spermidine/putrescine ABC transporter periplasmic substrate-binding protein	---	E	---	4804483	4805628
	HDIA_4600	kdgK_2	2-dehydro-3-deoxygluconokinase	2.7.1.45	G	GO:0000166,GO:0005524,GO:0008673,GO:0016310,GO:0046835	5016268	5015348
	HDIA_1297	---	hypothetical protein	---	X	---	1407983	1407765
	HDIA_3891	---	putative secreted protein	---	S	---	4209183	4208857
	HDIA_1416	---	Fatty acid desaturase	---	I	GO:0006629,GO:0016021	1532915	1531836
	HDIA_4753	cphA_3	Cyanophycin synthetase	6.3.2.29	M	GO:0005524,GO:0009059,GO:0046872,GO:0071160,GO:0071161	5201360	5199609
	HDIA_4581	nagA	N-acetylglucosamine-6-phosphate deacetylase	3.5.1.25	G	GO:0005975,GO:0006044,GO:0006046,GO:0008448,GO:0019262,GO:0046872,GO:0051289	4994743	4995897
	HDIA_3248	sugB_4	Trehalose transport system permease protein SugB	---	G	GO:0005886,GO:0006810,GO:0016021	3501481	3500660
	HDIA_2918	---	hypothetical protein	---	X	---	3134237	3134692
	HDIA_3863	tktA_3	Transketolase 1	2.2.1.1	G	GO:0004802,GO:0006098,GO:0019253,GO:0046872	4174806	4172809
	HDIA_4787	mmgC_3	Acyl-CoA dehydrogenase	1.3.99.-	I	GO:0003995,GO:0050660,GO:0052890	5236219	5234426
	HDIA_1748	---	hypothetical protein	---	X	---	1875297	1874752
	HDIA_1036	---	hypothetical protein	---	S	GO:0005829,GO:0005886,GO:0040007	1118591	1117683
	HDIA_2984	rsmH	Ribosomal RNA small subunit methyltransferase H	2.1.1.199	M	GO:0005737,GO:0070475,GO:0071424	3218350	3217313
	HDIA_1155	---	uracil-DNA glycosylase, family 4	---	L	GO:0003677,GO:0003887,GO:0008408,GO:0039693	1247304	1246405
	HDIA_1028	---	hypothetical protein	---	S	---	1110718	1111764
	HDIA_1903	ydjA	Putative NAD(P)H nitroreductase YdjA	1.-.-.-	C	GO:0005829,GO:0010181,GO:0016491	2042100	2042672
	HDIA_3196	---	YCII-related domain protein	---	S	---	3447908	3447531
	HDIA_2002	---	tail protein	---	R	---	2140553	2141557
	HDIA_2199	phnA	Phosphonoacetate hydrolase	3.11.1.2	P	GO:0047400	2356467	2356802
	HDIA_0681	fabG_9	3-oxoacyl-[acyl-carrier-protein] reductase FabG	1.1.1.100	I,Q	GO:0005737,GO:0008874	748647	747883
	HDIA_0331	---	hypothetical protein	---	S	---	356715	356428
	HDIA_3255	ugpA_1	sn-glycerol-3-phosphate transport system permease protein UgpA	---	G	GO:0005886,GO:0008643,GO:0016021	3508999	3508118
	HDIA_4537	opuAA_2	Glycine betaine transport ATP-binding protein OpuAA	3.6.3.32	E	GO:0005524,GO:0006865,GO:0015418,GO:0016020,GO:0031460	4937496	4938557
	HDIA_1619	sspA_1	Stringent starvation protein A	---	O	GO:0004364,GO:0005737,GO:0006559,GO:0006572,GO:0006749,GO:0016034,GO:0042802	1753680	1754327
	HDIA_0590	ttr	Acetyltransferase	2.3.1.-	K	GO:0008080	638465	637920
	HDIA_0392	coxS	Carbon monoxide dehydrogenase small chain	1.2.99.2	C	GO:0009055,GO:0018492,GO:0046872,GO:0051537	426726	426250
	HDIA_1369	nqo2	NADH-quinone oxidoreductase chain 2	1.6.99.5	C	GO:0005886,GO:0016491,GO:0046872,GO:0048038,GO:0051537	1476502	1477596
	HDIA_2775	phbC_2	Poly-beta-hydroxybutyrate polymerase	2.3.1.-	I	GO:0005737,GO:0016746,GO:0042619	2981414	2983231
	HDIA_0352	cynR_1	Cyn operon transcriptional activator	---	X	GO:0003677,GO:0003700,GO:0006351	382074	383006
	HDIA_1772	phnE	Phosphate-import permease protein PhnE	---	P	GO:0005887,GO:0015604	1903815	1904633
	HDIA_4458	pphB	Serine/threonine-protein phosphatase 2	3.1.3.16	T	GO:0016787	4846456	4845689
	HDIA_2558	---	hypothetical protein	---	E	GO:0008233	2731602	2732417
	HDIA_0306	---	nifX-associated protein	---	---	---	331374	331838
	HDIA_2016	epsH_2	Putative glycosyltransferase EpsH	2.4.-.-	M	GO:0016757	2152709	2151582
	HDIA_2429	mcp4_4	Methyl-accepting chemotaxis protein 4	---	T	GO:0004871,GO:0005886,GO:0006935,GO:0016021	2592427	2590436
	HDIA_0670	upp	Uracil phosphoribosyltransferase	2.4.2.9	F	GO:0000287,GO:0004845,GO:0005525,GO:0006223,GO:0044206	737003	737632
	HDIA_0155	---	type II restriction m6 adenine DNA methyltransferase, Alw26I/Eco31I/Esp3I family	---	L	GO:0003676,GO:0008168	185158	182081
	HDIA_3283	---	N-methyltryptophan oxidase	---	R	GO:0016491	3540117	3541238
	HDIA_0158	---	hypothetical protein	---	X	---	187585	187674
	HDIA_4511	Ena	Enamidase	3.5.2.18	S	GO:0043792,GO:0046872,GO:0051187	4906117	4904918
	HDIA_3561	slyA_1	Salmolysin	---	K	GO:0003677,GO:0003700,GO:0006351	3842879	3843391
	HDIA_0869	---	Flp pilus assembly protein TadB	---	U	GO:0016021	924442	923468
	HDIA_2916	gatC	Glutamyl-tRNA(Gln) amidotransferase subunit C	6.3.5.-	J	GO:0005524,GO:0006412,GO:0006450,GO:0050567	3133163	3132876
	HDIA_2983	---	putative secreted (periplasmic) protein	---	X	GO:0016021	3217304	3216915
	HDIA_2609	fabG_16	3-oxoacyl-[acyl-carrier-protein] reductase FabG	1.1.1.100	I,Q	GO:0004316,GO:0030497,GO:0050661,GO:0051287	2784073	2784750
	HDIA_1323	---	hypothetical protein	---	X	---	1434408	1434752
	HDIA_0291	purH	Bifunctional purine biosynthesis protein PurH	---	F	GO:0003937,GO:0004643,GO:0006189	316219	317826
	HDIA_3060	cobI	Precorrin-2 C(20)-methyltransferase	2.1.1.130	H	GO:0006779,GO:0009236,GO:0030788,GO:0043115	3307494	3308270
	HDIA_2736	zwf	Glucose-6-phosphate 1-dehydrogenase	1.1.1.49	G	GO:0004345,GO:0006006,GO:0006098,GO:0050661	2931531	2930047
	HDIA_0666	clpP_1	ATP-dependent Clp protease proteolytic subunit precursor	3.4.21.92	O	GO:0004252,GO:0005737	732553	733176
	HDIA_3467	---	hypothetical protein	---	S	---	3743795	3744340
	HDIA_1292	ydaM_1	putative diguanylate cyclase YdaM	2.7.7.65	T	GO:0000155,GO:0005525,GO:0005622,GO:0042802,GO:0046872,GO:0051091,GO:0052621,GO:1900233	1400643	1401479
	HDIA_4662	ybeZ	PhoH-like protein	---	T	GO:0003723,GO:0005524,GO:0005737	5082052	5083134
	HDIA_1818	fabG_13	3-oxoacyl-[acyl-carrier-protein] reductase FabG	1.1.1.100	I	GO:0004316,GO:0006633,GO:0009877,GO:0051287	1947831	1948571
	HDIA_1531	---	hypothetical protein	---	X	---	1657705	1656908
	HDIA_3371	cmpB_4	Bicarbonate transport system permease protein CmpB	---	P	GO:0005215,GO:0005886,GO:0010438,GO:0016021	3634767	3633946
	HDIA_0781	---	hypothetical protein	---	X	---	822519	822091
	HDIA_3735	---	Acetoacetate decarboxylase (ADC)	---	Q	GO:0016829	4030512	4031327
	HDIA_3972	pdxY	Pyridoxamine kinase	2.7.1.35	H	GO:0004340,GO:0005524,GO:0006096,GO:0008270,GO:0008478,GO:0009443	4295768	4294857
	HDIA_4820	prsE_3	Type I secretion system membrane fusion protein PrsE	---	U	GO:0005623,GO:0009306,GO:0016021	5275852	5277138
	HDIA_2726	thiD	Hydroxymethylpyrimidine/phosphomethylpyrimidine kinase	2.7.1.49	H	GO:0005524,GO:0008902,GO:0008972,GO:0009228,GO:0009229	2920395	2919595
	HDIA_4090	hemH	Ferrochelatase	4.99.1.1	H	GO:0004325,GO:0005737,GO:0006783,GO:0046872	4429377	4428313
	HDIA_1279	ccpA	Glucose-resistance amylase regulator	---	K	GO:0003677,GO:0003700,GO:0006351	1385465	1386490
	HDIA_0860	kduD_3	2-dehydro-3-deoxy-D-gluconate 5-dehydrogenase	1.1.1.127	I,Q	GO:0008678	914194	914958
	HDIA_4594	---	curli production assembly/transport protein CsgG	---	M	GO:0030288	5010016	5010861
	HDIA_1377	nuoK	NADH-quinone oxidoreductase subunit K	1.6.99.5	C	GO:0005886,GO:0006810,GO:0016021,GO:0042773,GO:0048038,GO:0050136	1484225	1484533
	HDIA_4811	nudC	NADH pyrophosphatase	3.6.1.22	L	GO:0000210,GO:0005777,GO:0046872	5263756	5264688
	HDIA_4721	mcp4_13	Methyl-accepting chemotaxis protein 4	---	T	GO:0004871,GO:0005886,GO:0006935,GO:0016021	5156807	5157967
	HDIA_2379	---	RlpA-like protein precursor	---	M	GO:0005886	2532995	2534431
	HDIA_0486	garR_2	2-hydroxy-3-oxopropionate reductase	1.1.1.60	I	GO:0004616,GO:0006565,GO:0008442,GO:0009083,GO:0016616,GO:0051287,GO:0051289	529051	528194
	HDIA_2597	---	murein L,D-transpeptidase	---	S	GO:0006508,GO:0006974,GO:0008360,GO:0009252,GO:0016021,GO:0016755,GO:0016757,GO:0016807,GO:0043164,GO:0044036,GO:0071555,GO:0071972	2771385	2770111
	HDIA_0883	rmd_2	GDP-6-deoxy-D-mannose reductase	1.1.1.281	G,M	GO:0003824,GO:0050662	939197	938256
	HDIA_2242	---	hypothetical protein	---	X	---	2394231	2394728
	HDIA_4224	---	Tripartite tricarboxylate transporter TctB family protein	---	X	---	4593732	4593160
	HDIA_2258	---	hypothetical protein	---	X	---	2400199	2400417
	HDIA_3256	ugpB	sn-glycerol-3-phosphate-binding periplasmic protein UgpB precursor	---	P	GO:0008643,GO:0042597	3510557	3509259
	HDIA_2340	---	type VI secretion protein, family	---	S	---	2475641	2477593
	HDIA_3460	flgM	flagellar biosynthesis protein FlgM	---	K,N,U	GO:0016021	3736308	3737243
	HDIA_3045	folD	Bifunctional protein FolD	---	H	GO:0000105,GO:0004477,GO:0004488,GO:0006164,GO:0009086,GO:0009396,GO:0035999	3291552	3290677
	HDIA_2965	---	hypothetical protein	---	S	---	3189884	3190699
	HDIA_1751	---	hypothetical protein	---	S	---	1878898	1877846
	HDIA_1274	irpA	Iron-regulated protein A precursor	---	P	---	1379038	1380315
	HDIA_0123	---	hypothetical protein	---	S	GO:0016021	140541	141038
	HDIA_1194	ald_1	Alanine dehydrogenase	1.4.1.1	E	GO:0000166,GO:0000286,GO:0005829,GO:0006524,GO:0042853	1288256	1287138
	HDIA_4492	atzC	N-isopropylammelide isopropyl amidohydrolase	3.5.99.4	F	GO:0005829,GO:0016814	4885348	4884155
	HDIA_3616	---	Sulfite exporter TauE/SafE	---	S	GO:0016021	3905053	3904298
	HDIA_2037	---	hypothetical protein	---	X	---	2175472	2175819
	HDIA_3116	yjjN	Putative L-galactonate oxidoreductase	1.1.1.-	C	GO:0008270,GO:0016616,GO:0034195	3365818	3364784
	HDIA_3334	---	ATP-ase hypothetical protein	---	---	---	3593632	3591869
	HDIA_3905	---	TRAP-type C4-dicarboxylate transport system, small permease component	---	S	GO:0016021	4219570	4220076
	HDIA_0710	---	hypothetical protein	---	X	---	776631	776173
	HDIA_4476	lutR_2	L-lactate utilization operon repressor	---	K	GO:0003677,GO:0003700,GO:0006351,GO:0006355	4867056	4867802
	HDIA_3940	---	hypothetical protein	---	X	GO:0016021	4258318	4259019
	HDIA_2297	---	acetylglutamate kinase	---	E	GO:0005524,GO:0016301	2431736	2431101
	HDIA_2179	---	N-carbamoyl-D-amino acid hydrolase	3.5.1.77	E	GO:0000257,GO:0006807	2331398	2330514
	HDIA_0081	ribBA_1	Riboflavin biosynthesis protein RibBA	---	H	GO:0000287,GO:0003935,GO:0005525,GO:0008270,GO:0008686,GO:0009231,GO:0030145	96965	95820
	HDIA_1014	mutT	8-oxo-dGTP diphosphatase	3.6.1.55	F	GO:0046872,GO:0047631	1093834	1093379
	HDIA_1785	rbsC_6	Ribose transport system permease protein RbsC	---	G	GO:0005886,GO:0015145,GO:0015749,GO:0016021	1915796	1914777
	HDIA_1088	mutL	DNA mismatch repair protein MutL	---	L	GO:0005524,GO:0006298,GO:0030983	1174610	1176511
	HDIA_1951	---	hypothetical protein	---	X	---	2092987	2093160
	HDIA_2335	ImpA	type VI secretion protein ImpA	---	---	---	2470662	2471975
	HDIA_1858	cysW_2	Sulfate transport system permease protein CysW	---	P	GO:0005886,GO:0015419,GO:0016021	1991014	1990082
	HDIA_2168	cysA_3	Sulfate/thiosulfate import ATP-binding protein CysA	3.6.3.25	E	GO:0005524,GO:0015407,GO:0015591,GO:0043190	2318909	2319637
	HDIA_0308	fdxB	Ferredoxin III	---	C	GO:0009399,GO:0046872,GO:0051539,GO:0055114	332066	332380
	HDIA_0274	---	hypothetical protein	---	X	---	300455	300916
	HDIA_0376	luxA_1	Alkanal monooxygenase alpha chain	1.14.14.3	C	GO:0016705	408603	407575
	HDIA_0729	---	hypothetical protein	---	X	---	787619	787939
	HDIA_0344	---	sulfopyruvate decarboxylase, alpha subunit	---	R	GO:0019295,GO:0030976,GO:0050545	372723	373247
	HDIA_2243	---	hypothetical protein	---	X	---	2394725	2394928
	HDIA_3516	proC	Pyrroline-5-carboxylate reductase	1.5.1.2	E	GO:0004735,GO:0005737,GO:0006561,GO:0055129	3798218	3797400
	HDIA_4270	prkC_2	Serine/threonine-protein kinase PrkC	2.7.11.1	T	GO:0004674,GO:0005524,GO:0006468	4640002	4641402
	HDIA_1433	siaP_1	Neu5Ac-binding protein	---	G	GO:0005509,GO:0008270,GO:0015727,GO:0030288,GO:0031317,GO:0042803	1553430	1552402
	HDIA_4226	---	TRAP transporter solute receptor, TAXI family	---	S	GO:0030288	4596402	4595365
	HDIA_3396	atzF_2	Allophanate hydrolase	3.5.1.54	J	GO:0004039,GO:0016884,GO:0019381	3661978	3662793
	HDIA_0186	---	putative small protein	---	X	---	210124	210405
	HDIA_3606	ybgC	Acyl-CoA thioester hydrolase YbgC	3.1.2.-	R	GO:0016790	3896934	3896485
	HDIA_2781	---	hypothetical protein	---	S	GO:0016021	2990180	2990680
	HDIA_2099	fabG_15	3-oxoacyl-[acyl-carrier-protein] reductase FabG	1.1.1.100	I,Q	GO:0016491	2242376	2241615
	HDIA_4302	xthA_2	Exodeoxyribonuclease III	3.1.11.2	L	GO:0003677,GO:0004519,GO:0005622,GO:0006281,GO:0008853,GO:0046872	4678609	4679427
	HDIA_3169	afr_1	1,5-anhydro-D-fructose reductase	1.1.1.292	R	GO:0033712	3422652	3421654
	HDIA_1191	---	hypothetical protein	---	S	GO:0008233	1285364	1286113
	HDIA_3674	ubiB_1	putative ubiquinone biosynthesis protein UbiB	---	S	GO:0004672,GO:0005524,GO:0005739,GO:0005759,GO:0006468,GO:0006744,GO:0031314,GO:1901006	3964193	3962889
	HDIA_1156	---	Electron transfer flavoprotein-ubiquinone oxidoreductase	1.5.5.1	C	GO:0004174,GO:0046872,GO:0051539	1247539	1249215
	HDIA_2805	---	hypothetical protein	---	X	---	3010056	3009703
	HDIA_0515	fabG_4	3-oxoacyl-[acyl-carrier-protein] reductase FabG	1.1.1.100	I	GO:0004316,GO:0030497,GO:0050661,GO:0051287	556368	557093
	HDIA_2750	lepB	Signal peptidase I	3.4.21.89	U	GO:0005886,GO:0008236,GO:0016021	2947669	2946911
	HDIA_4300	---	hypothetical protein	---	S	GO:0005886	4674403	4671872
	HDIA_4222	---	Tripartite tricarboxylate transporter family receptor	---	R	GO:0030288	4592476	4591523
	HDIA_3315	sigM	RNA polymerase sigma factor SigM	---	K	GO:0003677,GO:0003700,GO:0006352,GO:0009405,GO:0009408,GO:0016987,GO:0019217,GO:0050708	3571572	3571063
	HDIA_1148	stp_1	Spectinomycin tetracycline efflux pump	---	P	GO:0005886,GO:0016021,GO:0055085	1239281	1237821
	HDIA_1017	---	hypothetical protein	---	X	---	1097395	1096559
	HDIA_3223	cmpD_4	Bicarbonate transport ATP-binding protein CmpD	3.6.3.-	P	GO:0005524,GO:0015411,GO:0015734,GO:0043190	3473193	3473960
	HDIA_1076	luxO	Luminescence regulatory protein LuxO	---	T	GO:0000160,GO:0003677,GO:0005524,GO:0005829,GO:0006351,GO:0006355,GO:0016597,GO:0019439,GO:0045892	1161037	1159628
	HDIA_2464	---	hypothetical protein	---	X	---	2635507	2634830
	HDIA_2146	sugB_2	Trehalose transport system permease protein SugB	---	G	GO:0005886,GO:0006810,GO:0016021	2292694	2291837
	HDIA_0001	dnaA_1	Chromosomal replication initiator protein DnaA	---	L	GO:0003688,GO:0005524,GO:0005737,GO:0006270,GO:0006275	25	1503
	HDIA_0586	---	putative enzyme related to lactoylglutathione lyase	---	R	---	634376	634729
	HDIA_3709	---	glutamine amidotransferase	---	E	GO:0006541,GO:0016740	4001349	4000639
	HDIA_0307	---	hypothetical protein	---	S	GO:0009399	331866	332069
	HDIA_3794	argG	Argininosuccinate synthase	6.3.4.5	E	GO:0004055,GO:0005524,GO:0005737,GO:0006526	4095583	4094369
	HDIA_1270	ttgR_2	Toluene efflux pump ttgABC operon repressor	---	K	GO:0003677,GO:0006351,GO:0006355	1371328	1371936
	HDIA_4482	opuAB_1	Glycine betaine transport system permease protein OpuAB	---	E	GO:0005215,GO:0005886,GO:0006865,GO:0015871,GO:0016021	4874497	4873607
	HDIA_3140	cdhR_2	Carnitine catabolism transcriptional activator	---	K	GO:0003700,GO:0006351,GO:0043565	3397220	3396216
	HDIA_1152	nagL	Maleylpyruvate isomerase	5.2.1.4	O	GO:0016740	1244258	1243602
	HDIA_3333	gmr_6	Cyclic di-GMP phosphodiesterase Gmr	3.1.4.52	X	GO:0005886,GO:0016021	3591808	3590186
	HDIA_3037	ykuT	putative MscS family protein YkuT	---	M	GO:0005886,GO:0006811,GO:0016021,GO:0055085	3278639	3276177
	HDIA_1215	pdxH	Pyridoxine/pyridoxamine 5'-phosphate oxidase	1.4.3.5	H	GO:0004733,GO:0008615,GO:0010181	1307707	1308333
	HDIA_3083	lptB_4	Lipopolysaccharide export system ATP-binding protein LptB	3.6.3.-	X	GO:0005524,GO:0016887,GO:0043190,GO:0055085	3330901	3331650
	HDIA_2012	---	Site-specific DNA methylase	---	L	GO:0009007	2149362	2149637
	HDIA_4467	glyA1_2	Serine hydroxymethyltransferase 1	2.1.2.1	E	GO:0004372,GO:0005737,GO:0019264,GO:0030170,GO:0035999	4859227	4860486
	HDIA_2659	---	Blue-light-activated protein	---	T	GO:0000155,GO:0005524,GO:0005622,GO:0009405,GO:0009881,GO:0018298	2842002	2839453
	HDIA_0986	---	hypothetical protein	---	S	---	1064131	1064874
	HDIA_3326	---	putative ABC transporter-binding protein precursor	---	X	GO:0005215	3583207	3581873
	HDIA_3300	---	Signal transduction protein containing GAF and PtsI domains	---	R	GO:0004733,GO:0010181,GO:0016301	3557682	3556315
	HDIA_4524	cyoA	Ubiquinol oxidase subunit 2 precursor	1.10.3.-	C	GO:0004129,GO:0005507,GO:0005886,GO:0008827,GO:0016021,GO:0022900,GO:0070469	4922932	4921874
	HDIA_1816	---	hypothetical protein	---	X	GO:0016021	1946600	1946352
	HDIA_1548	parE	DNA topoisomerase 4 subunit B	5.99.1.3	L	GO:0000287,GO:0003677,GO:0003918,GO:0005524,GO:0005694,GO:0006265,GO:0007059,GO:0046677	1678156	1676066
	HDIA_4352	plsC_2	1-acyl-sn-glycerol-3-phosphate acyltransferase	2.3.1.-	I	GO:0003841,GO:0005789,GO:0016021,GO:0016024	4737611	4738396
	HDIA_0532	mdoD	Glucans biosynthesis protein D precursor	---	P	GO:0003824,GO:0009250,GO:0030246,GO:0042597	576573	578138
	HDIA_2354	---	Acetyltransferase (GNAT) family protein	---	R	GO:0008080	2499821	2500402
	HDIA_1381	birA_1	Bifunctional protein BirA	---	H	GO:0004077,GO:0005524,GO:0006464	1489718	1490497
	HDIA_0705	---	DNA polymerase I	---	L	GO:0000166,GO:0003677,GO:0003887	772915	770795
	HDIA_4477	ugpC_5	sn-glycerol-3-phosphate import ATP-binding protein UgpC	3.6.3.20	E	GO:0005524,GO:0016820,GO:0016887,GO:0043190	4868015	4869079
	HDIA_3609	ruvA	Holliday junction ATP-dependent DNA helicase RuvA	3.6.4.12	L	GO:0003677,GO:0005524,GO:0006281,GO:0006310,GO:0009378,GO:0009379,GO:0009432	3899534	3898917
	HDIA_3414	dan	D-aminoacylase	3.5.1.81	R	GO:0016810,GO:0046872	3686824	3688089
	HDIA_0025	virJ	Type IV secretory pathway, VirJ component	---	U	---	29242	30723
	HDIA_2143	---	adenine phosphoribosyltransferase	---	F	GO:0009116,GO:0016757	2289502	2288879
	HDIA_2851	---	Flp pilus assembly protein TadD, contains TPR repeats	---	S	GO:0016021	3061100	3060345
	HDIA_1461	mltB_2	Membrane-bound lytic murein transglycosylase B precursor	4.2.2.-	M	GO:0008933,GO:0009252,GO:0009279,GO:0016837,GO:0071555	1587284	1586460
	HDIA_0128	---	SnoaL-like domain protein	---	S	---	144673	145140
	HDIA_4199	---	Patatin	---	R	GO:0006629,GO:0016787	4570300	4569215
	HDIA_0793	yhdE	Maf-like protein YhdE	---	D	GO:0005737	833546	832917
	HDIA_4599	csgB	Fimbrin SEF17 minor subunit	---	X	GO:0007155,GO:0009289	5015248	5014838
	HDIA_4004	rimM	Ribosome maturation factor RimM	---	J	GO:0005840,GO:0006364,GO:0042274,GO:0043022	4329403	4329960
	HDIA_3343	---	hypothetical protein	---	X	---	3604674	3604387
	HDIA_0662	deoA	Thymidine phosphorylase	2.4.2.4	F	GO:0004645,GO:0006206,GO:0009032,GO:0016154,GO:0046104	729095	730408
	HDIA_4789	podJ_2	Polar organelle development protein	---	M	GO:0007049,GO:0016021,GO:0030154,GO:0051301	5237440	5241936
	HDIA_3436	sigA	Sigma-70	---	K	GO:0001123,GO:0003677,GO:0003700,GO:0005737,GO:0016987	3708252	3706276
	HDIA_0627	arcB_2	Aerobic respiration control sensor protein ArcB	2.7.13.3	X	GO:0000155,GO:0005524,GO:0005622,GO:0005886,GO:0006351,GO:0006355,GO:0016021	681608	680184
	HDIA_3017	---	hypothetical protein	---	S	GO:0016021	3250106	3252940
	HDIA_2995	cph1_3	Phytochrome-like protein cph1	2.7.13.3	T	GO:0000155,GO:0004673,GO:0005524,GO:0005622,GO:0006355,GO:0009584,GO:0009585,GO:0009639,GO:0009883,GO:0018106,GO:0018298,GO:0042802,GO:0046777	3227303	3228478
	HDIA_0903	rpfG_2	Cyclic di-GMP phosphodiesterase response regulator RpfG	3.1.4.52	T	GO:0000160,GO:0005622,GO:0006351,GO:0006355	966045	966914
	HDIA_4263	---	hypothetical protein	---	X	---	4632045	4632338
	HDIA_3211	potD_2	Spermidine/putrescine-binding periplasmic protein precursor	---	E	GO:0015846,GO:0019808,GO:0042597	3462444	3461398
	HDIA_2930	---	Aminopeptidase T	3.4.11.-	E	GO:0004177,GO:0008237,GO:0046872	3149771	3148518
	HDIA_2765	rlmB_2	23S rRNA (guanosine-2'-O-)-methyltransferase RlmB	2.1.1.185	J	GO:0003723,GO:0006396,GO:0008173	2963889	2964689
	HDIA_4749	ydaM_3	putative diguanylate cyclase YdaM	2.7.7.65	T	GO:0005886,GO:0009190,GO:0009214,GO:0052621,GO:0071111	5192076	5194055
	HDIA_3595	pagN	Adhesin/invasin protein PagN	---	M	GO:0016021	3884067	3883324
	HDIA_2327	hfq	Host factor-I protein	---	K	GO:0003723,GO:0006355	2461639	2461878
	HDIA_2255	---	hypothetical protein	---	X	---	2399382	2398945
	HDIA_3640	---	Cell division protein ZapA	---	X	GO:0000917,GO:0005737	3926594	3926226
	HDIA_4329	yhhQ	Inner membrane protein YhhQ	---	S	---	4713893	4714471
	HDIA_3108	cynR_3	Cyn operon transcriptional activator	---	X	GO:0003677,GO:0003700,GO:0005737,GO:0006351	3357089	3356169
	HDIA_0679	rbtD_2	Ribitol 2-dehydrogenase	1.1.1.56	R	GO:0050255	747104	746376
	HDIA_2201	pqqB	Pyrroloquinoline quinone biosynthesis protein B	---	R	GO:0006810,GO:0018189	2358021	2359064
	HDIA_3631	---	hypothetical protein	---	S	---	3918081	3917608
	HDIA_2364	nrtA_2	Nitrate transport protein NrtA precursor	---	P	GO:0005524,GO:0005886,GO:0015112,GO:0016887,GO:0042128	2513245	2514609
	HDIA_4455	---	cryptic autophosphorylating protein tyrosine kinase Etk	---	M	GO:0005524,GO:0005576,GO:0005886,GO:0006859,GO:0009103,GO:0015542,GO:0016021,GO:0045226	4842442	4840256
	HDIA_0421	hoxS	Uptake hydrogenase small subunit precursor	1.12.99.6	C	GO:0005886,GO:0008901,GO:0009375,GO:0033748,GO:0046872,GO:0051538,GO:0051539	454518	453403
	HDIA_3626	---	glutathione S-transferase	---	O	---	3914354	3913659
	HDIA_4128	dapF	Diaminopimelate epimerase	5.1.1.7	E	GO:0005737,GO:0008837,GO:0009089	4486404	4485430
	HDIA_0315	cysE_1	Serine acetyltransferase	2.3.1.30	E	GO:0005737,GO:0006535,GO:0009001	340064	340816
	HDIA_0265	phbA	Acetyl-CoA acetyltransferase	2.3.1.9	I	GO:0003985,GO:0005737,GO:0042619	293415	292243
	HDIA_1983	---	hypothetical protein	---	X	GO:0019028	2126670	2127050
	HDIA_4326	---	hypothetical protein	---	X	---	4711350	4711826
	HDIA_1685	---	putative PEP-CTERM system TPR-repeat lipoprotein	---	S	---	1816633	1815629
	HDIA_2312	mch	Methenyltetrahydromethanopterin cyclohydrolase	3.5.4.27	H	GO:0005737,GO:0006730,GO:0018759,GO:0046294	2442696	2443673
	HDIA_1719	---	Cholesterol dehydrogenase	---	G,M	GO:0000271,GO:0003978,GO:0006012,GO:0050662	1844601	1845410
	HDIA_2073	---	fatty acid metabolism regulator	---	K	GO:0003677,GO:0003700,GO:0006351	2212607	2211870
	HDIA_2046	cheY_4	Chemotaxis protein CheY	---	T	GO:0000156,GO:0000304,GO:0003700,GO:0005634,GO:0005829,GO:0006351,GO:0006970,GO:0008361,GO:0043565,GO:0043619	2186268	2185465
	HDIA_1635	nemA_1	N-ethylmaleimide reductase	1.-.-.-	C	GO:0003959,GO:0005829,GO:0006805,GO:0008748,GO:0010181,GO:0018937,GO:0034567,GO:0046256,GO:0046857	1772110	1773204
	HDIA_2093	---	protoporphyrinogen oxidase	---	S	GO:0016491	2238031	2236691
	HDIA_4357	hisC2	Histidinol-phosphate aminotransferase 2	2.6.1.9	E	GO:0000105,GO:0004400,GO:0030170,GO:0080130	4742803	4741691
	HDIA_4388	nifT	nitrogen fixation protein NifT	---	---	---	4770609	4770821
	HDIA_1263	mshA_1	D-inositol 3-phosphate glycosyltransferase	2.4.1.250	M	GO:0000287,GO:0008375,GO:0010125	1361635	1362822
	HDIA_4363	---	TRAP-type mannitol/chloroaromatic compound transport system, small permease component	---	G	GO:0016021	4747363	4747971
	HDIA_1210	dxs_2	1-deoxy-D-xylulose-5-phosphate synthase	2.2.1.7	H	GO:0000287,GO:0008661,GO:0009228,GO:0016114,GO:0030976,GO:0052865	1303632	1301713
	HDIA_3820	---	putative S-adenosylmethionine-dependent methyltransferase/MSMEI_2290	2.1.1.-	X	---	4119897	4120715
	HDIA_3245	ugpC_3	sn-glycerol-3-phosphate import ATP-binding protein UgpC	3.6.3.20	G	GO:0001407,GO:0005524,GO:0008643,GO:0015430,GO:0043190	3497124	3498200
	HDIA_4868	---	hypothetical protein	---	P	---	5326889	5327275
	HDIA_0951	ghrB	Glyoxylate/hydroxypyruvate reductase B	1.1.1.79	C	GO:0005737,GO:0005829,GO:0009854,GO:0016618,GO:0030267,GO:0051287	1022758	1021790
	HDIA_3190	---	Transposase	---	L	---	3441633	3442544
	HDIA_2834	---	hypothetical protein	---	S	---	3043944	3043333
	HDIA_1804	purF	Amidophosphoribosyltransferase precursor	2.4.2.14	F	GO:0004044,GO:0006189,GO:0006541,GO:0009113,GO:0009116	1933802	1932318
	HDIA_1078	---	putative signal transduction protein containing sensor and EAL domains	---	X	GO:0000160,GO:0005622	1161783	1163177
	HDIA_4382	ureC1	Urease subunit alpha 1	3.5.1.5	E	GO:0005737,GO:0009039,GO:0016151,GO:0043419	4764051	4765766
	HDIA_3449	spkB	Serine/threonine-protein kinase B	2.7.11.1	X	---	3723868	3722774
	HDIA_2021	---	hypothetical protein	---	S	---	2158448	2158888
	HDIA_2675	flgG_2	Distal rod protein	---	N	GO:0009426,GO:0044781,GO:0071973	2859738	2860523
	HDIA_2679	dksA	DnaK suppressor protein	---	T	GO:0005737,GO:0008270,GO:0010468	2864515	2864099
	HDIA_2187	panE_1	2-dehydropantoate 2-reductase	1.1.1.169	H	GO:0005737,GO:0008677,GO:0015940,GO:0050661	2340905	2341807
	HDIA_4069	yceJ_2	Cytochrome b561 homolog 2	---	C	GO:0016021,GO:0022904	4402607	4403131
	HDIA_4361	csiR_2	Carbon starvation induced regulator	---	K	GO:0003700,GO:0006351,GO:0043565	4746126	4745452
	HDIA_3270	rutF_3	FMN reductase (NADH) RutF	1.5.1.42	R	GO:0006212,GO:0008752,GO:0010181,GO:0019740,GO:0042602	3524748	3525287
	HDIA_1120	---	hypothetical protein	---	S	GO:0016021	1208409	1208813
	HDIA_1189	---	Bifunctional NMN adenylyltransferase/Nudix hydrolase	---	F	GO:0046872,GO:0047631	1284644	1284201
	HDIA_1005	pimA	GDP-mannose-dependent alpha-(1-2)-phosphatidylinositol mannosyltransferase	2.4.1.57	M	GO:0016757	1085272	1084151
	HDIA_4377	ureD	Urease accessory protein UreD	---	O	GO:0005737,GO:0006807,GO:0016151	4761334	4762224
	HDIA_4102	degA_3	Degradation activator	---	K	GO:0003677,GO:0003700,GO:0006164,GO:0006351,GO:0045892	4442301	4443335
	HDIA_3261	---	Putative thiamine biosynthesis protein	---	P	GO:0009228	3515876	3516883
	HDIA_3246	ygjK	Glucosidase YgjK precursor	3.2.1.-	X	GO:0004555,GO:0005991	3499560	3498274
	HDIA_2333	---	hypothetical protein	---	S	---	2468176	2467622
	HDIA_3409	cobQ	Cobyric acid synthase	6.3.5.10	H	GO:0006541,GO:0009236,GO:0015420	3679788	3681257
	HDIA_4317	---	hypothetical protein	---	X	---	4698902	4698657
	HDIA_4295	---	hypothetical protein	---	X	---	4665345	4666178
	HDIA_3633	---	hypothetical protein	---	X	---	3919809	3919576
	HDIA_3489	---	Transposase	---	L	GO:0016021	3769954	3769607
	HDIA_4368	---	hypothetical protein	---	S	GO:0016021	4753639	4752953
	HDIA_1704	sauU	putative sulfoacetate transporter SauU	---	X	GO:0005886,GO:0016021,GO:0055085	1834310	1833003
	HDIA_3963	eamA_2	putative amino-acid metabolite efflux pump	---	E,G	GO:0016021	4284242	4285153
	HDIA_2683	flgN	This family includes the FlgN protein and export chaperone involved in flagellar synthesis	---	N,O,U	---	2866929	2867426
	HDIA_4364	siaT_12	Neu5Ac permease	---	G	GO:0015740,GO:0016021	4747968	4749284
	HDIA_0424	hupA	Periplasmic [NiFeSe] hydrogenase small subunit precursor	1.12.99.6	C	GO:0008901,GO:0009375,GO:0042597,GO:0046872,GO:0047806,GO:0051538,GO:0051539	459628	458618
	HDIA_4846	---	heme utilization protein HutZ	---	P	GO:0010181,GO:0016491	5306069	5305581
	HDIA_3386	amiF	Formamidase	3.5.1.49	R	GO:0004328,GO:0006807	3652407	3653426
	HDIA_0084	gshB	Glutathione synthetase	6.3.2.3	H	GO:0000287,GO:0004363,GO:0005524,GO:0005829,GO:0030145	102675	101722
	HDIA_3306	sarZ	Staphylococcal accessory regulator Z	---	K	GO:0003677,GO:0003700,GO:0006351	3562734	3562288
	HDIA_0589	yncA_1	N-acyltransferase YncA	2.3.1.-	M	GO:0004596,GO:0006474,GO:0016747,GO:0031248	637847	637353
	HDIA_2897	---	Ketopantoate hydroxymethyltransferase	---	X	GO:0005507,GO:0006412,GO:0008168	3109932	3108934
	HDIA_2836	---	hypothetical protein	---	S	---	3044961	3044527
	HDIA_1188	---	hypothetical protein	---	S	---	1284099	1283659
	HDIA_2507	rplQ	50S ribosomal protein L17	---	J	GO:0003735,GO:0005840,GO:0006412	2683337	2682909
	HDIA_4712	---	ATP-ase hypothetical protein	---	---	---	5144861	5146852
	HDIA_2360	---	DSBA-like thioredoxin domain protein	---	Q	GO:0015035	2508006	2507332
	HDIA_0449	---	hypothetical protein	---	S	---	487524	488483
	HDIA_1044	btuB	Vitamin B12 transporter BtuB	---	---	GO:0006810,GO:0015889,GO:0016020,GO:0055085,GO:0004872,GO:0015235,GO:0015288,GO:0046872,GO:0046930	1124418	1126499
	HDIA_2748	era	Bex protein	---	R	GO:0003924,GO:0005525,GO:0005737,GO:0005886,GO:0042274,GO:0070181	2946062	2945097
	HDIA_1107	lpxK	Tetraacyldisaccharide 4'-kinase	2.7.1.130	M	GO:0005524,GO:0009029,GO:0009245	1195266	1196273
	HDIA_4736	---	thiamine kinase	---	M	---	5177346	5176471
	HDIA_3053	CbtB	cobalt transporter subunit CbtB (proposed)	---	X	---	3299309	3299491
	HDIA_0120	---	hypothetical protein	---	S	GO:0016021	138098	135411
	HDIA_4648	dnaQ	DNA polymerase III subunit epsilon	2.7.7.7	L	GO:0003677,GO:0003887,GO:0004527,GO:0006260,GO:0046872	5069099	5068377
	HDIA_0821	---	hypothetical protein	---	X	---	868451	868287
	HDIA_3344	wcaJ_2	UDP-glucose:undecaprenyl-phosphate glucose-1-phosphate transferase	2.7.8.31	M	GO:0000271,GO:0009877	3605051	3605941
	HDIA_0594	---	hypothetical protein	---	S	---	642304	643260
	HDIA_3257	---	Putative hydrolase/MSMEI_3903	3.5.-.-	E	GO:0016813,GO:0046872	3512115	3510871
	HDIA_1378	---	NADH-quinone oxidoreductase subunit 12	1.6.99.5	C	GO:0005743,GO:0008137,GO:0016021,GO:0042773,GO:0070469	1484536	1486611
	HDIA_4823	---	Glycosyl transferases group 1	---	M	---	5280859	5279741
	HDIA_1579	fucU	L-fucose mutarotase	5.1.3.-	G	GO:0006004,GO:0016857,GO:0036065,GO:0042806,GO:0045665,GO:0060180	1711757	1711278
	HDIA_3318	---	hypothetical protein	---	S	---	3573058	3573822
	HDIA_4480	ycjP_1	Inner membrane ABC transporter permease protein YcjP	---	G	GO:0005886,GO:0006810,GO:0022891,GO:0055052,GO:0055085	4871585	4872475
	HDIA_4171	flgD	Basal-body rod modification protein FlgD	---	N	GO:0044781	4536814	4537473
	HDIA_3376	---	Tripartite tricarboxylate transporter TctB family protein	---	S	GO:0016021	3641593	3641084
	HDIA_1954	prsD_1	Type I secretion system ATP-binding protein PrsD	---	V	GO:0005524,GO:0005886,GO:0008565,GO:0016021,GO:0030253,GO:0030256,GO:0042626,GO:0046903	2099510	2097684
	HDIA_3148	---	alkanesulfonate transporter substrate-binding subunit	---	X	---	3403640	3404680
	HDIA_3880	---	putative protein containing caspase domain protein	---	X	---	4194491	4195618
	HDIA_3783	rhtB_5	Homoserine/homoserine lactone efflux protein	---	X	GO:0005886,GO:0006865,GO:0016021	4084191	4083547
	HDIA_2575	---	Antibiotic biosynthesis monooxygenase	---	R	---	2747597	2747947
	HDIA_1779	phnL	Alpha-D-ribose 1-methylphosphonate 5-triphosphate synthase subunit PhnL	2.7.8.37	P	GO:0005524,GO:0016887,GO:0019700,GO:0061693	1909450	1910157
	HDIA_3201	---	hypothetical protein	---	S	GO:0016021	3451451	3451747
	HDIA_0423	hupB	Periplasmic [NiFeSe] hydrogenase large subunit	1.12.99.6	C	GO:0008901,GO:0016151,GO:0033748,GO:0042597	458621	457170
	HDIA_4829	---	hypothetical protein	---	X	---	5288556	5288873
	HDIA_0850	tdcD	Propionate kinase	2.7.2.15	C	GO:0000287,GO:0005524,GO:0005737,GO:0006082,GO:0006085,GO:0008776	902828	903994
	HDIA_2878	---	Acetyltransferase (GNAT) family protein	---	K	GO:0004145,GO:0005634,GO:0005829	3084644	3084159
	HDIA_0257	qorA_1	Quinone oxidoreductase 1	1.6.5.5	C	GO:0003960,GO:0008270	283461	284429
	HDIA_1724	gpr	L-glyceraldehyde 3-phosphate reductase	1.1.1.-	C	GO:0005829,GO:0006772,GO:0016491	1849396	1848338
	HDIA_0034	---	Thioredoxin C-1	---	O	GO:0005623,GO:0006662,GO:0015035,GO:0045454	45643	45963
	HDIA_2462	---	putative transporter component	---	X	---	2632987	2633472
	HDIA_1316	mrpE	Na(+)/H(+) antiporter subunit E	---	P	GO:0005886,GO:0006814,GO:0008324,GO:0015297,GO:0015992,GO:0016021	1428123	1428599
	HDIA_3529	pth	Peptidyl-tRNA hydrolase	3.1.1.29	J	GO:0004045,GO:0005737,GO:0006412	3809136	3809861
	HDIA_0239	npcA	4-nitrophenol 4-monooxygenase/4-nitrocatechol 2-monooxygenase, oxygenase component	1.14.13.166	X	GO:0016627,GO:0018601,GO:0019439	263687	262200
	HDIA_3247	malK_2	Maltose/maltodextrin import ATP-binding protein MalK	3.6.3.19	E	GO:0001407,GO:0005524,GO:0008643,GO:0015430,GO:0043190	3500612	3499557
	HDIA_0312	nifU	NifU-like protein	---	C	GO:0005506,GO:0009399,GO:0016226,GO:0051537	336387	337376
	HDIA_2832	---	hypothetical protein	---	S	---	3041206	3041538
	HDIA_4606	---	Gentisate 1,2-dioxygenase	---	S	GO:0045490	5021555	5021869
	HDIA_2563	---	putative multidrug-efflux transporter/MT1670	---	P	GO:0005886,GO:0016021,GO:0046677,GO:0055085	2736339	2734903
	HDIA_0641	---	Alpha/beta hydrolase family protein	---	X	---	700623	699313
	HDIA_0674	---	hypothetical protein	---	X	---	741484	741248
	HDIA_0560	pstA_2	Phosphate transport system permease protein PstA	---	P	GO:0005315,GO:0005887,GO:0015415	609338	610696
	HDIA_3475	oatA_3	O-acetyltransferase OatA	2.3.1.-	I	GO:0005886,GO:0016021,GO:0016747,GO:0030244	3752289	3750238
	HDIA_2603	---	hypothetical protein	---	X	---	2777508	2778032
	HDIA_0922	---	hypothetical protein	---	S	---	987406	987915
	HDIA_3281	potH_2	Putrescine transport system permease protein PotH	---	E	GO:0005886,GO:0006810,GO:0016021	3537921	3538853
	HDIA_0028	ahcY	Adenosylhomocysteinase	3.3.1.1	H	GO:0004013,GO:0005737,GO:0006730	31544	32944
	HDIA_0171	---	hypothetical protein	---	S	GO:0016021	198202	198699
	HDIA_1096	---	Fluoroacetate dehalogenase	3.8.1.3	R	GO:0018785	1185074	1184016
	HDIA_4478	---	Maltose-binding periplasmic proteins/domains	---	G	---	4869180	4870493
	HDIA_3309	---	hypothetical protein	---	X	---	3564482	3564228
	HDIA_1664	---	hypothetical protein	---	S	---	1797490	1796876
	HDIA_2880	---	Stringent starvation protein B	---	S	---	3086254	3086808
	HDIA_2810	---	Protein required for attachment to host cells	---	X	---	3016558	3017004
	HDIA_4498	budC_3	Diacetyl reductase [(S)-acetoin forming]	1.1.1.304	I,Q	GO:0016491,GO:0017000	4892320	4891520
	HDIA_4565	sugA_7	Trehalose transport system permease protein SugA	---	E	GO:0005886,GO:0006810,GO:0016021	4974074	4974946
	HDIA_3856	rpe_2	Ribulose-phosphate 3-epimerase	5.1.3.1	G	GO:0004750,GO:0006098,GO:0019253,GO:0046872	4166573	4165872
	HDIA_2273	---	phage virion morphogenesis protein	---	X	---	2412223	2412723
	HDIA_1520	---	putative glucosyl-3-phosphoglycerate synthase	---	M	GO:0004169,GO:0004582,GO:0006487,GO:0006506,GO:0019348,GO:0035269	1646641	1647354
	HDIA_4691	puuB_2	Gamma-glutamylputrescine oxidoreductase	1.4.3.-	E	GO:0016491	5117884	5116583
	HDIA_3182	rebM	Demethylrebeccamycin-D-glucose O-methyltransferase	2.1.1.164	Q	GO:0008168	3435228	3436298
	HDIA_2390	fas6	LOG family protein ORF6 in fasciation locus	---	S	GO:0005829,GO:0009691,GO:0016799	2547026	2546382
	HDIA_2029	queA	S-adenosylmethionine:tRNA ribosyltransferase-isomerase	2.4.99.17	J	GO:0005737,GO:0008616,GO:0016740,GO:0016853	2165916	2167001
	HDIA_1639	---	hypothetical protein	---	X	---	1776309	1775845
	HDIA_0931	puuB_1	Gamma-glutamylputrescine oxidoreductase	1.4.3.-	E	GO:0016491	994216	992924
	HDIA_1484	---	hypothetical protein	---	X	---	1606916	1607176
	HDIA_0096	sdaA	L-serine dehydratase 1	4.3.1.17	E	GO:0003941,GO:0006094,GO:0046872,GO:0051539	114860	116275
	HDIA_3424	occP	Octopine permease ATP-binding protein P	---	E	GO:0005524,GO:0005886,GO:0015424	3697743	3698561
	HDIA_2656	---	hypothetical protein	---	X	---	2835237	2836085
	HDIA_3019	---	putative acetyltransferase	---	R	GO:0008080	3255634	3255053
	HDIA_0236	gatA_1	Glutamyl-tRNA(Gln) amidotransferase subunit A	6.3.5.-	X	GO:0005524,GO:0005739,GO:0006655,GO:0009570,GO:0030956,GO:0032543,GO:0050567,GO:0070681	260214	258913
	HDIA_2997	fbcH_1	Cytochrome b/c1	---	C	GO:0005886,GO:0009055,GO:0016021,GO:0016491,GO:0020037,GO:0022904,GO:0046872,GO:0070469	3230398	3229517
	HDIA_0595	---	GtrA-like protein	---	M	GO:0000271,GO:0006810,GO:0016021	643668	643264
	HDIA_2858	---	putative integral membrane protein	---	S	GO:0016021	3067714	3067427
	HDIA_1761	pstB_4	Phosphate import ATP-binding protein PstB	3.6.3.27	P	GO:0005315,GO:0005524,GO:0015415,GO:0043190	1888019	1888828
	HDIA_4463	yhjE	Inner membrane metabolite transport protein YhjE	---	G	GO:0005886,GO:0016021,GO:0022857	4854869	4853529
	HDIA_0309	tsr	Serine chemoreceptor protein	---	X	GO:0004871,GO:0005886,GO:0006935,GO:0016021	334673	332478
	HDIA_4396	---	Ribonuclease	3.1.-.-	J	GO:0004519,GO:0005829,GO:0005847,GO:0006378,GO:0006379,GO:0046872	4778439	4779449
	HDIA_1493	ddpC_1	putative D,D-dipeptide transport system permease protein DdpC	---	E	GO:0005886,GO:0005887,GO:0015031,GO:0022857,GO:0042936,GO:0042938,GO:0055085	1614529	1615407
	HDIA_1540	---	GIY-YIG nuclease superfamily protein	---	L	---	1669335	1669625
	HDIA_3086	glpR_1	Glycerol-3-phosphate regulon repressor	---	K	GO:0000986,GO:0003700,GO:0005622,GO:0006071,GO:0006351,GO:0045892	3334073	3334825
	HDIA_4437	---	putative oxidoreductase	1.-.-.-	I,Q	GO:0016491	4817804	4817067
	HDIA_3610	ruvC	Crossover junction endodeoxyribonuclease RuvC	3.1.22.4	L	GO:0000287,GO:0003676,GO:0006281,GO:0006310,GO:0008821	3900164	3899646
	HDIA_0269	pbpG_1	Penicillin-binding protein 2D	---	M	GO:0005886,GO:0008360,GO:0009252,GO:0009274,GO:0016021,GO:0016763,GO:0071555	296625	295837
	HDIA_1806	lon2_1	Lon protease 2	3.4.21.53	O	GO:0003684,GO:0005524,GO:0006281,GO:0008094,GO:0046872	1936545	1935133
	HDIA_2884	---	putative FAD-linked oxidoreductase	1.-.-.-	C	GO:0004458,GO:0005739,GO:0005743,GO:0006754,GO:0008720,GO:0050660	3092935	3091532
	HDIA_3955	acoC	Dihydrolipoyllysine-residue acetyltransferase component of acetoin cleaving system	2.3.1.12	R	GO:0004742,GO:0045150	4277131	4276340
	HDIA_1861	chrA1	Chromate transport protein	---	P	GO:0005886,GO:0015109,GO:0016021,GO:0046687	1994717	1993320
	HDIA_0111	mhqA	Putative ring-cleaving dioxygenase MhqA	1.13.11.-	E	GO:0005737,GO:0009636,GO:0019439,GO:0046872,GO:0051213	128479	129429
	HDIA_3214	uhpA	Transcriptional regulatory protein UhpA	---	K	GO:0003677,GO:0006351,GO:0006355	3465517	3464681
	HDIA_2929	nemA_2	N-ethylmaleimide reductase	1.-.-.-	C	GO:0003959,GO:0005829,GO:0006805,GO:0008748,GO:0010181,GO:0018937,GO:0034567,GO:0046256,GO:0046857	3148328	3147222
	HDIA_2534	tuf_2	Elongation factor Tu	---	J	GO:0003746,GO:0003924,GO:0005525,GO:0005737	2698858	2697668
	HDIA_3590	---	hypothetical protein	---	X	---	3877199	3876669
	HDIA_1573	yjcC	putative membrane protein YjcC	---	T	GO:0005886,GO:0016021,GO:0071111	1705255	1703654
	HDIA_0087	---	Putative lipoprotein	---	X	---	104613	105779
	HDIA_2907	moeA_5	Molybdopterin molybdenumtransferase	2.10.1.1	H	GO:0005829,GO:0006777,GO:0018315,GO:0046872,GO:0061598,GO:0061599	3123348	3124658
	HDIA_2892	---	hypothetical protein	---	X	---	3102263	3102478
	HDIA_4776	fixJ_3	Transcriptional regulatory protein FixJ	---	T	GO:0000160,GO:0005622	5223881	5223531
	HDIA_4001	ffh	Signal recognition particle protein	---	---	---	4326875	4328413
	HDIA_2440	---	Putative pyridoxal phosphate-dependent acyltransferase	2.3.1.-	H	GO:0008710,GO:0009102,GO:0030170	2603090	2601705
	HDIA_0823	---	CsbD-like protein	---	X	---	868990	868817
	HDIA_2590	nusB	N utilization substance protein B homolog	---	K	GO:0003723,GO:0006353,GO:0006355	2765063	2764554
	HDIA_4436	---	hypothetical protein	---	X	GO:0016021	4815580	4816950
	HDIA_3782	---	hypothetical protein	---	X	---	4083089	4083541
	HDIA_3596	glmM	Phosphoglucosamine mutase	5.4.2.10	G	GO:0000287,GO:0005975,GO:0008966	3885744	3884395
	HDIA_1000	---	hypothetical protein	---	X	GO:0004222,GO:0005524	1077453	1077659
	HDIA_2369	nasE	Assimilatory nitrite reductase [NAD(P)H] small subunit	1.7.1.4	C	GO:0005737,GO:0008942,GO:0042128,GO:0046872,GO:0051537	2520937	2521290
	HDIA_3096	oxyR_6	Morphology and auto-aggregation control protein	---	K	GO:0003677,GO:0003700,GO:0006351	3343010	3343909
	HDIA_2017	---	hypothetical protein	---	C	GO:0001932,GO:0005747,GO:0007420,GO:0008137,GO:0019933,GO:0022900,GO:0032981,GO:0045333,GO:0048146,GO:0051591,GO:0072593	2153702	2154007
	HDIA_4173	fliF	Flagellar M-ring protein	---	N	GO:0003774,GO:0005886,GO:0009431,GO:0016021,GO:0071973	4538716	4540359
	HDIA_2712	---	virulence factor Mce family protein	---	Q	GO:0016021	2904945	2903281
	HDIA_0243	---	beta-methylgalactoside transporter inner membrane component	---	R	GO:0005215,GO:0005886,GO:0008643,GO:0016021	267552	268634
	HDIA_3881	---	hypothetical protein	---	S	---	4195745	4195951
	HDIA_4282	copA_3	Copper resistance protein A precursor	---	C	GO:0005507,GO:0016491,GO:0042597	4654031	4655386
	HDIA_2062	---	hypothetical protein	---	X	---	2198412	2198137
	HDIA_0854	fas2	Ferredoxin fas2	---	G	GO:0004802,GO:0046872	906983	907864
	HDIA_0534	malK_1	Maltose/maltodextrin import ATP-binding protein MalK	3.6.3.19	E	GO:0005524,GO:0015423,GO:0015609,GO:0043190	581593	580517
	HDIA_3533	gdh	Glucose 1-dehydrogenase	1.1.1.47	I,Q	GO:0030435,GO:0047936	3814032	3813268
	HDIA_3092	ssuC_6	Putative aliphatic sulfonates transport permease protein SsuC	---	P	GO:0005215,GO:0005886,GO:0016021	3339932	3339159
	HDIA_1166	---	hypothetical protein	---	X	---	1258012	1258416
	HDIA_0198	---	succinate dehydrogenase, hydrophobic membrane anchor protein	---	C	GO:0000104,GO:0005886,GO:0006099,GO:0016021,GO:0020037,GO:0046872	221503	221117
	HDIA_1438	aqpZ	Bacterial nodulin-like intrinsic protein	---	G	GO:0005215,GO:0016021	1557037	1556336
	HDIA_0143	gsiA_1	Glutathione import ATP-binding protein GsiA	3.6.3.-	E	GO:0005524,GO:0005886,GO:0042626,GO:0042884,GO:0043190,GO:0055085	162652	164280
	HDIA_4645	yqfL	Putative pyruvate, phosphate dikinase regulatory protein	2.7.11.32	R	GO:0004674,GO:0005524,GO:0006470,GO:0016776,GO:0043531	5066082	5066924
	HDIA_3325	sugA_4	Trehalose transport system permease protein SugA	---	X	GO:0005886,GO:0008643,GO:0016021	3581757	3580810
	HDIA_4549	oppF	Oligopeptide transport ATP-binding protein OppF	---	---	GO:0006810,GO:0015031,GO:0015833,GO:0030420,GO:0030435	4956719	4955649
	HDIA_1765	moeA_3	Molybdopterin molybdenumtransferase	2.10.1.1	H	GO:0005737,GO:0006777,GO:0032324	1894056	1892113
	HDIA_2530	rplW	50S ribosomal protein L23	---	J	GO:0000166,GO:0003735,GO:0005840,GO:0006412,GO:0019843	2695922	2695629
	HDIA_3773	leuD	3-isopropylmalate dehydratase small subunit	4.2.1.33	E	GO:0003861,GO:0009098,GO:0009316	4076315	4075710
	HDIA_3759	---	hypothetical protein	---	X	---	4058556	4058278
	HDIA_3698	bmr3_1	Multidrug-efflux transporter 3	---	P	GO:0005215,GO:0005886,GO:0016021,GO:0055085	3991296	3989842
	HDIA_3497	---	Opacity protein antigens	---	M	GO:0009279,GO:0016021	3776312	3775632
	HDIA_1843	---	hypothetical protein	---	S	---	1974965	1974387
	HDIA_4064	ltaE	Low specificity L-threonine aldolase	4.1.2.48	E	GO:0004793,GO:0006567	4399387	4398323
	HDIA_2157	nadX	L-aspartate dehydrogenase	1.4.1.21	H	GO:0006742,GO:0009435,GO:0016639,GO:0033735,GO:0050661,GO:0051287	2307413	2306580
	HDIA_4558	ddpD_2	putative D,D-dipeptide transport ATP-binding protein DdpD	---	E,P	GO:0005524,GO:0005886,GO:0006865,GO:0015833,GO:0016887	4965742	4967673
	HDIA_3399	gltA_2	Glutamate synthase [NADPH] large chain	1.4.1.13	E	GO:0006537,GO:0015930	3669665	3668331
	HDIA_3356	---	hypothetical protein	---	X	GO:0016021	3619323	3619123
	HDIA_0686	---	Maltose-binding periplasmic proteins/domains	---	G	---	753210	754640
	HDIA_4610	uxaA_2	Altronate dehydratase	4.2.1.7	G	GO:0008867,GO:0046392	5025033	5026556
	HDIA_1133	dpnA	Modification methylase DpnIIB	2.1.1.72	L	GO:0003677,GO:0006260,GO:0008170,GO:0009007	1221978	1223141
	HDIA_0902	cysL	CysJI operon transcriptional activator	---	K	GO:0003677,GO:0003700,GO:0006108,GO:0006351,GO:0045892,GO:0045893	965729	964830
	HDIA_1436	azr_2	NADPH azoreductase	1.7.1.6	R	GO:0000293,GO:0010181,GO:0051289,GO:0052851,GO:0052873,GO:0055114	1555935	1555207
	HDIA_1984	---	hypothetical protein	---	S	GO:0019028,GO:0030430	2127062	2128072
	HDIA_1354	---	hypothetical protein	---	X	---	1462589	1462891
	HDIA_0286	---	hypothetical protein	---	X	---	309751	309470
	HDIA_4506	oxyR_10	Morphology and auto-aggregation control protein	---	K	GO:0003677,GO:0003700,GO:0006351	4901679	4900771
	HDIA_1864	yheS_1	putative ABC transporter ATP-binding protein YheS	---	R	GO:0005524,GO:0005635,GO:0005654,GO:0005737,GO:0005829,GO:0005840,GO:0006412,GO:0006413,GO:0006954,GO:0008135,GO:0008494,GO:0016020,GO:0016887,GO:0042788,GO:0043022,GO:0044822,GO:0045727,GO:0055085	1998190	1997975
	HDIA_3104	---	Hydantoin racemase	---	E	GO:0006807,GO:0036348,GO:0036361	3352410	3353168
	HDIA_4303	cph2_6	Bacteriophytochrome cph2	---	X	GO:0005886,GO:0016021	4681751	4679478
	HDIA_1693	---	hypothetical protein	---	S	---	1826197	1825295
	HDIA_0783	---	hypothetical protein	---	X	GO:0019028	824184	823744
	HDIA_2974	ddlB	D-alanine--D-alanine ligase B	6.3.2.4	M	GO:0000287,GO:0005524,GO:0005737,GO:0008360,GO:0008716,GO:0009252,GO:0030145,GO:0071555	3204683	3203757
	HDIA_0996	bioM	Biotin transport ATP-binding protein BioM	3.6.3.-	P	GO:0005524,GO:0005886,GO:0006810,GO:0016887	1073132	1072446
	HDIA_0968	---	hypothetical protein	---	S	---	1041350	1041703
	HDIA_4324	hslR	Heat shock protein 15	---	J	GO:0000455,GO:0003677,GO:0003727,GO:0005829,GO:0009408,GO:0009982,GO:0034605,GO:0043023	4707381	4706962
	HDIA_3859	cbbL	Ribulose bisphosphate carboxylase large chain	4.1.1.39	G	GO:0000287,GO:0004497,GO:0016984,GO:0019253	4169480	4168011
	HDIA_1885	fumA	Fumarate hydratase class I, aerobic	4.2.1.2	C	GO:0004333,GO:0005829,GO:0006099,GO:0042802,GO:0046872,GO:0050163,GO:0051539	2025001	2023370
	HDIA_3577	---	ATP-binding protein	---	---	---	3861418	3859889
	HDIA_2376	---	CDP-diacylglycerol-serine O-phosphatidyltransferase	---	I	GO:0003882,GO:0005886,GO:0008654,GO:0016021	2529291	2530193
	HDIA_0018	siaT_1	Neu5Ac permease	---	G	GO:0015740,GO:0016021	18566	19924
	HDIA_3883	acoR_2	Acetoin dehydrogenase operon transcriptional activator AcoR	---	T	GO:0000160,GO:0003700,GO:0005524,GO:0005737,GO:0006351,GO:0008073,GO:0010967,GO:0043086,GO:0043565,GO:0045893	4200747	4198633
	HDIA_3049	---	Papain-like cysteine protease AvrRpt2	---	S	---	3295826	3295347
	HDIA_2954	---	FeS assembly SUF system protein	---	S	---	3175796	3175383
	HDIA_1672	---	conjugative transfer relaxase protein TraI	---	S	---	1803413	1802367
	HDIA_1899	---	Transcriptional activator, adenine-specific DNA methyltransferase	---	K,T	GO:0000398,GO:0003723,GO:0005634,GO:0006382,GO:0008173,GO:0016422,GO:0016607,GO:0019827,GO:0031053,GO:0036396,GO:0042981,GO:0061157,GO:0080009,GO:1990744	2036758	2037444
	HDIA_4432	---	serine/threonine protein kinase	---	R	GO:0016740	4811017	4812027
	HDIA_4559	oppF	Oligopeptide transport ATP-binding protein OppF	---	---	GO:0006810,GO:0015031,GO:0015833,GO:0030420,GO:0030435	4967670	4968662
	HDIA_1114	ctaC	Cytochrome c oxidase subunit 2 precursor	1.9.3.1	C	GO:0004129,GO:0005507,GO:0005886,GO:0016021,GO:0022900,GO:0070469	1202525	1203553
	HDIA_0969	yfkN	Trifunctional nucleotide phosphoesterase protein YfkN precursor	---	F	GO:0000166,GO:0005737,GO:0005886,GO:0006164,GO:0006196,GO:0007159,GO:0007420,GO:0008198,GO:0008253,GO:0009986,GO:0010044,GO:0016020,GO:0031225,GO:0046086,GO:0046889,GO:0050728,GO:0070062,GO:0097060	1044575	1042971
	HDIA_3748	xylG_2	Xylose import ATP-binding protein XylG	3.6.3.17	G	GO:0005524,GO:0015407,GO:0015591,GO:0043190	4046404	4047906
	HDIA_4348	ureG	Urease accessory protein UreG	---	K,O	GO:0003924,GO:0005525,GO:0005737,GO:0006807,GO:0016151	4734635	4735267
	HDIA_2606	nadE	Glutamine-dependent NAD(+) synthetase	6.3.5.1	H	GO:0003952,GO:0005524,GO:0009435,GO:0016810	2782817	2781132
	HDIA_0607	infC	Translation initiation factor IF-3	---	J	GO:0003743,GO:0005737	656211	655813
	HDIA_0328	---	ribosomal protein L11 methyltransferase	---	R	GO:0005759,GO:0016279,GO:0018023,GO:1904733,GO:1904736	355489	354818
	HDIA_0226	laaA	L-amino acid amidase	3.5.1.101	E	GO:0008233	251210	250317
	HDIA_3401	glmS	Glutamine--fructose-6-phosphate aminotransferase [isomerizing]	2.6.1.16	E	GO:0006541,GO:0016740	3671247	3670351
	HDIA_3301	---	hypothetical protein	---	S	---	3558233	3557679
	HDIA_4175	fliH	flagellar assembly protein H	---	N	---	4541457	4542236
	HDIA_4075	---	methyltransferase, FkbM family	---	R	GO:0008168	4408881	4408108
	HDIA_2900	rne	Ribonuclease E	3.1.26.12	J	GO:0000287,GO:0003723,GO:0004521,GO:0004540,GO:0005737,GO:0006364,GO:0006402,GO:0008033,GO:0008270,GO:0008995,GO:0009898,GO:0090501	3114902	3117658
	HDIA_2071	hilA_1	Transcriptional regulator HilA	---	T	GO:0003677,GO:0006351,GO:0006355	2207106	2209895
	HDIA_2076	---	putative amino-acid ABC transporter-binding protein precursor	---	G	GO:0005886,GO:0006865,GO:0033294,GO:0042597,GO:0051471	2215155	2216003
	HDIA_3138	iorB_2	Isoquinoline 1-oxidoreductase subunit beta	1.3.99.16	X	GO:0005886,GO:0016491	3395407	3393170
	HDIA_2865	adcC	putative zinc transport system ATP-binding protein AdcC	3.6.3.-	P	GO:0005524,GO:0005886,GO:0006810,GO:0016887	3072056	3072877
	HDIA_3061	cobJ	Precorrin-3B C(17)-methyltransferase	2.1.1.131	H	GO:0009236,GO:0030789	3308267	3309037
	HDIA_3578	---	hypothetical protein	---	X	GO:0016021	3862022	3861642
	HDIA_3494	---	hypothetical protein	---	X	---	3773567	3774049
	HDIA_3798	aqpZ2	Aquaporin Z 2	---	G	GO:0005886,GO:0015250,GO:0016021	4101060	4101752
	HDIA_0242	rbsA_1	Ribose import ATP-binding protein RbsA	3.6.3.17	X	GO:0005524,GO:0006810,GO:0016887	265909	267555
	HDIA_0381	---	hypothetical protein	---	S	---	412781	413827
	HDIA_3514	metG_2	Methionine--tRNA ligase	6.1.1.10	R	GO:0000049,GO:0005737,GO:0015031	3796606	3796247
	HDIA_1468	---	pyrimidine (deoxy)nucleoside triphosphate pyrophosphohydrolase	---	L	GO:0016787	1594991	1595413
	HDIA_1413	---	polyphosphate kinase 2	---	S	---	1530086	1531006
	HDIA_1863	---	hypothetical protein	---	X	---	1996079	1997791
	HDIA_1337	---	hypothetical protein	---	X	---	1448381	1448575
	HDIA_0161	---	hypothetical protein	---	X	---	188700	188969
	HDIA_0035	---	hypothetical protein	---	X	---	46611	46045
	HDIA_3087	---	Putative hydrolase/MSMEI_3903	3.5.-.-	E	GO:0016813,GO:0046872	3334800	3336107
	HDIA_3264	ssuC_12	Putative aliphatic sulfonates transport permease protein SsuC	---	X	GO:0005215,GO:0005886,GO:0016021	3518675	3519436
	HDIA_1659	---	hypothetical protein	---	X	---	1794474	1793956
	HDIA_1773	phnF	putative transcriptional regulator PhnF	---	K	GO:0003677,GO:0003700,GO:0006351	1905451	1904681
	HDIA_2129	hisJ	Histidine-binding periplasmic protein precursor	---	E	GO:0005215,GO:0006865,GO:0030288	2275309	2276145
	HDIA_0121	---	transcriptional regulator SlyA	---	K	GO:0003677,GO:0003700,GO:0006351	138992	138492
	HDIA_2408	nagZ	Beta-hexosaminidase	3.2.1.52	G	GO:0004563,GO:0005737,GO:0005975,GO:0007049,GO:0008360,GO:0009252,GO:0009254,GO:0051301,GO:0071555	2570068	2571093
	HDIA_1340	---	phage major capsid protein, HK97 family	---	R	---	1449638	1450894
	HDIA_1628	guaA	GMP synthase [glutamine-hydrolyzing]	6.3.5.2	X	GO:0003922,GO:0005524,GO:0006177,GO:0006541,GO:0016462	1764774	1766324
	HDIA_0403	pstA_1	Phosphate transport system permease protein PstA	---	P	GO:0005315,GO:0005887,GO:0035435	438905	439747
	HDIA_3576	yjiR	putative HTH-type transcriptional regulator YjiR	---	K	GO:0003677,GO:0003700,GO:0006351,GO:0008483,GO:0030170	3858409	3859791
	HDIA_2521	rplX	50S ribosomal protein L24	---	J	GO:0003735,GO:0005840,GO:0006412,GO:0019843	2691989	2691672
	HDIA_0010	ywrD_1	Putative gamma-glutamyltransferase YwrD	2.3.2.2	E	GO:0003840,GO:0006749,GO:0036374	12414	10828
	HDIA_2048	ssuC_5	Putative aliphatic sulfonates transport permease protein SsuC	---	P	GO:0005886,GO:0016021,GO:0042918,GO:0042959	2187983	2187222
	HDIA_3839	---	hypothetical protein	---	S	---	4143376	4142213
	HDIA_3209	ydcV_3	Inner membrane ABC transporter permease protein YdcV	---	E	GO:0005886,GO:0006810,GO:0016021	3460525	3459716
	HDIA_1793	---	hypothetical protein	---	S	---	1922710	1922432
	HDIA_1750	---	hypothetical protein	---	X	---	1877832	1877512
	HDIA_3966	mmgC_1	Acyl-CoA dehydrogenase	1.3.99.-	I	GO:0000062,GO:0003995,GO:0005634,GO:0005739,GO:0005759,GO:0006635,GO:0009055,GO:0019254,GO:0030424,GO:0033539,GO:0042802,GO:0044255,GO:0044281,GO:0045329,GO:0050660,GO:0051791,GO:0051793,GO:0052890,GO:0055088,GO:0055114,GO:0070062,GO:0070991	4288310	4289986
	HDIA_1563	phrB	Deoxyribodipyrimidine photo-lyase	4.1.99.3	L	GO:0000719,GO:0003677,GO:0003904,GO:0018298,GO:0071949	1694494	1693040
	HDIA_1361	smpB	SsrA-binding protein	---	O	GO:0003723,GO:0005737,GO:0070929	1469832	1470311
	HDIA_3915	glnP_2	Glutamine transport system permease protein GlnP	---	E	GO:0005215,GO:0005886,GO:0006865,GO:0016021	4231378	4232040
	HDIA_4186	yuaD	Putative metal-sulfur cluster biosynthesis proteins YuaD	---	S	GO:0003824,GO:0030151,GO:0030170	4557320	4556709
	HDIA_4198	---	hypothetical protein	---	S	---	4567875	4568936
	HDIA_4040	acrA	Acriflavine resistance protein A precursor	---	M	GO:0005886,GO:0006855,GO:0015238,GO:0015721,GO:0031226,GO:0042802,GO:0046677	4378708	4377452
	HDIA_1287	---	twin-arg-translocated uncharacterized repeat protein	---	X	---	1396566	1395199
	HDIA_2262	---	hypothetical protein	---	X	---	2402604	2402921
	HDIA_1981	sppA_3	Putative signal peptide peptidase SppA	3.4.21.-	O,U	GO:0008236,GO:0019076	2125155	2126072
	HDIA_2141	sugC_1	Trehalose import ATP-binding protein SugC	3.6.3.-	X	GO:0005524,GO:0016820,GO:0016887,GO:0043190	2287145	2286024
	HDIA_1022	mntR	Manganese transport regulator	---	K	GO:0003677,GO:0003700,GO:0005737,GO:0006351,GO:0045892,GO:0046914,GO:2000144	1105833	1105384
	HDIA_1865	---	putative membrane-bound dehydrogenase domain protein	---	G	GO:0005886,GO:0005975,GO:0016021,GO:0016901,GO:0048038	1999616	1998327
	HDIA_3738	ybhS	Inner membrane transport permease YbhS	---	V	GO:0016021	4037482	4036304
	HDIA_2899	amiC_8	N-acetylmuramoyl-L-alanine amidase AmiC precursor	3.5.1.28	M	GO:0008745,GO:0009253,GO:0030288,GO:0042597,GO:0043093,GO:0071555	3113972	3112698
	HDIA_3031	mdh_1	NAD-dependent methanol dehydrogenase	1.1.1.244	C	GO:0004022,GO:0004024,GO:0005739,GO:0005759,GO:0043458,GO:0046872	3268537	3269694
	HDIA_1851	thlA	Acetyl-CoA acetyltransferase	2.3.1.9	I	GO:0003985,GO:0005737	1984633	1983455
	HDIA_3809	fdxA	Ferredoxin II	---	C	GO:0009055,GO:0046872,GO:0051538,GO:0051539,GO:0055114	4109711	4109373
	HDIA_3705	lon2_2	Lon protease 2	3.4.21.53	X	GO:0004176,GO:0004252,GO:0005524,GO:0005737,GO:0006515,GO:0033554,GO:0043565	3996469	3995810
	HDIA_2066	ydhP_3	Inner membrane transport protein YdhP	---	P	GO:0005886,GO:0016021,GO:0055085	2203124	2201883
	HDIA_0481	---	hypothetical protein	---	S	GO:0016021,GO:0016491,GO:0046872	523116	522628
	HDIA_3335	yhhW	Quercetin 2,3-dioxygenase	1.13.11.24	S	---	3594919	3594005
	HDIA_1445	ccmH_2	Cytochrome c-type biogenesis protein CcmH precursor	---	O	GO:0016021,GO:0017004,GO:0046872	1563951	1564424
	HDIA_4520	---	hypothetical protein	---	S	GO:0005743,GO:0016021	4918619	4917867
	HDIA_1508	rpoB	DNA-directed RNA polymerase subunit beta	2.7.7.6	K	GO:0003677,GO:0003899,GO:0006351,GO:0032549	1628862	1633001
	HDIA_0277	rbtD_1	Ribitol 2-dehydrogenase	1.1.1.56	I,Q	GO:0008106	303358	304215
	HDIA_0097	---	hypothetical protein	---	S	GO:0016021	116385	116876
	HDIA_2837	garB	Glutathione amide reductase	1.8.1.16	O	GO:0004362,GO:0005737,GO:0006749,GO:0045454,GO:0046228,GO:0050660,GO:0050661	3046450	3045047
	HDIA_1552	cobU	Nicotinate-nucleotide--dimethylbenzimidazole phosphoribosyltransferase	2.4.2.21	H	GO:0008939,GO:0009163,GO:0009236,GO:0015420	1680972	1681997
	HDIA_4656	aviRb	23S rRNA (uridine(2479)-2'-O)-methyltransferase	2.1.1.208	J	GO:0003723,GO:0008650,GO:0031167,GO:0032259,GO:0046677	5076962	5076123
	HDIA_2493	mcp4_5	Methyl-accepting chemotaxis protein 4	---	X	GO:0004871,GO:0005886,GO:0006935,GO:0016021	2667480	2669174
	HDIA_4376	dacC	D-alanyl-D-alanine carboxypeptidase DacC precursor	3.4.16.4	M	GO:0004175,GO:0004180,GO:0005887,GO:0008360,GO:0008658,GO:0009002,GO:0009252,GO:0042493,GO:0071555	4761132	4759879
	HDIA_0444	---	Sulfite exporter TauE/SafE	---	S	GO:0005886,GO:0016021	484181	483396
	HDIA_1007	groEL_1	chaperonin GroEL	---	O	GO:0005524,GO:0005737,GO:0042026	1087698	1086079
	HDIA_2149	---	Endonuclease/Exonuclease/phosphatase family protein	---	R	GO:0004519,GO:0004527	2296372	2295644
	HDIA_4217	oxyR_9	Morphology and auto-aggregation control protein	---	X	GO:0003677,GO:0003700,GO:0006351	4587141	4586218
	HDIA_3900	---	hypothetical protein	---	S	---	4215276	4215719
	HDIA_3559	---	Acetyltransferase (GNAT) family protein	---	K	GO:0008080	3840920	3841771
	HDIA_2494	---	putative Fe-S protein	---	S	---	2669392	2669574
	HDIA_0323	---	DNA polymerase IV	---	L	GO:0006281	351638	350145
	HDIA_2324	walK	Sensor protein kinase WalK	2.7.13.3	T	GO:0000155,GO:0005524,GO:0005622,GO:0005886,GO:0006355,GO:0009399,GO:0016021	2455949	2458174
	HDIA_2419	pdxA	4-hydroxythreonine-4-phosphate dehydrogenase	1.1.1.262	H	GO:0000287,GO:0005737,GO:0008270,GO:0008615,GO:0042823,GO:0050570,GO:0050897,GO:0051287	2580600	2579560
	HDIA_1935	accD5	putative propionyl-CoA carboxylase beta chain 5	6.4.1.3	I	GO:0004658,GO:0005524	2074435	2075967
	HDIA_0564	hslO	Heat shock protein 33	---	O	GO:0005737,GO:0006457	614168	613185
	HDIA_4734	mcl2	(3S)-malyl-CoA thioesterase	3.1.2.30	C	GO:0016787,GO:0046872	5173112	5174011
	HDIA_3164	cynR_4	Cyn operon transcriptional activator	---	K	GO:0003677,GO:0003700,GO:0006351	3418786	3417848
	HDIA_3678	---	hypothetical protein	---	S	---	3966583	3965675
	HDIA_2483	---	phasin	---	S	---	2654072	2654404
	HDIA_4786	fadA	Putative acyltransferase	2.3.1.-	I	GO:0005618,GO:0005886,GO:0016747	5234392	5233184
	HDIA_2925	---	hypothetical protein	---	X	---	3140522	3141556
	HDIA_0357	cdhC	Caffeine dehydrogenase subunit gamma	1.17.5.2	C	GO:0009055,GO:0016491,GO:0046872,GO:0051537,GO:0055114	387531	388022
	HDIA_1447	rstB_2	Sensor protein RstB	2.7.13.3	T	GO:0000155,GO:0004721,GO:0005524,GO:0005622,GO:0005886,GO:0009405,GO:0016021	1565501	1567006
	HDIA_2557	---	hypothetical protein	---	S	---	2730651	2731595
	HDIA_3176	pcoC	Copper resistance protein C precursor	---	P	GO:0005507,GO:0030288,GO:0046688	3430356	3429988
	HDIA_2882	---	hypothetical protein	---	S	GO:0016740	3087047	3087265
	HDIA_3059	cobH	Precorrin-8X methylmutase	5.4.99.61	H	GO:0009236,GO:0016993	3306816	3307490
	HDIA_2594	nrdR	Transcriptional repressor NrdR	---	K	GO:0003677,GO:0005524,GO:0006351,GO:0008270,GO:0045892	2767918	2767433
	HDIA_4862	yxlF	putative ABC transporter ATP-binding protein YxlF	3.6.3.-	V	GO:0005524,GO:0005525,GO:0009898,GO:0016887,GO:0043215,GO:0046677,GO:1900753	5321618	5320680
	HDIA_2112	nphR	Transcriptional activator NphR	---	C	GO:0004328,GO:0005634,GO:0005829	2256459	2258912
	HDIA_0771	---	hypothetical protein	---	S	---	811659	811453
	HDIA_4474	rmd_3	GDP-6-deoxy-D-mannose reductase	1.1.1.281	X	GO:0003824,GO:0050662	4865084	4866067
	HDIA_0092	---	3-demethylubiquinone-9 3-methyltransferase	---	X	GO:0008168	109055	109468
	HDIA_3582	---	Putative thiamine biosynthesis protein	---	P	GO:0009228	3866339	3865377
	HDIA_0533	glgB	1,4-alpha-glucan branching enzyme GlgB	2.4.1.18	G	GO:0003844,GO:0004553,GO:0005978,GO:0043169	580397	578196
	HDIA_3417	cdhB_2	Caffeine dehydrogenase subunit beta	1.17.5.2	C	GO:0016614,GO:0019608,GO:0050660	3691315	3692142
	HDIA_2414	tatC	Sec-independent protein translocase protein TatC	---	U	GO:0005887,GO:0008320,GO:0033281,GO:0043953	2574993	2575781
	HDIA_3056	yjiA_1	putative GTP-binding protein YjiA	---	H	GO:0005524,GO:0006779,GO:0009236	3300783	3301835
	HDIA_1454	rpoE_1	Sigma-24	---	X	GO:0003677,GO:0003700,GO:0006352,GO:0016987	1579331	1579837
	HDIA_4473	---	hypothetical protein	---	S	---	4864815	4864450
	HDIA_1970	---	hypothetical protein	---	X	---	2115819	2116088
	HDIA_4636	parB_2	Chromosome-partitioning protein ParB	---	K	GO:0003677,GO:0007059	5055060	5054170
	HDIA_3872	---	putative metal-dependent hydrolase of the TIM-barrel fold protein	---	R	GO:0016787	4188021	4186999
	HDIA_4015	---	lipoprotein chaperone	---	X	GO:0015031,GO:0042597	4341099	4340449
	HDIA_1077	---	copper ion binding protein	---	X	GO:0030001,GO:0046872	1161442	1161248
	HDIA_4092	---	TRAP-type mannitol/chloroaromatic compound transport system, small permease component	---	Q	GO:0016021	4430691	4431233
	HDIA_4074	---	Phosphoglycerol transferase, alkaline phosphatase superfamily	---	S	GO:0003824,GO:0016021	4408157	4406487
	HDIA_3081	livH_8	LIV-I protein H	---	E	GO:0005215,GO:0005886,GO:0006865,GO:0016021	3328953	3329819
	HDIA_2742	dppC_1	Dipeptide transport system permease protein DppC	---	E	GO:0005886,GO:0015031,GO:0015833,GO:0016021	2939102	2938188
	HDIA_4331	---	hypothetical protein	---	S	---	4716469	4715387
	HDIA_2980	mraY	Phospho-N-acetylmuramoyl-pentapeptide- transferase	2.7.8.13	M	GO:0005886,GO:0007049,GO:0008360,GO:0008963,GO:0009252,GO:0016021,GO:0051301,GO:0051992,GO:0071555	3211929	3210847
	HDIA_2678	rfaB	Glycosyltransferase	---	M	---	2863633	2862545
	HDIA_1857	cysA_2	Sulfate/thiosulfate import ATP-binding protein CysA	3.6.3.25	E	GO:0005524,GO:0015419,GO:0043190	1990066	1989023
	HDIA_2669	---	Putative lipoprotein	---	S	---	2855202	2851501
	HDIA_2693	flgE	Flagellar hook protein FlgE	---	N	GO:0030694,GO:0044781,GO:0071973	2880044	2878653
	HDIA_3844	---	undecaprenyldiphospho-muramoylpentapeptide beta-N- acetylglucosaminyltransferase	---	R	---	4150950	4149745
	HDIA_1665	---	hypothetical protein	---	X	---	1798023	1797760
	HDIA_2151	acoR_1	Acetoin catabolism regulatory protein	---	K	GO:0000160,GO:0005524,GO:0005622,GO:0006351,GO:0006355,GO:0043565,GO:0045150	2298876	2300762
	HDIA_1314	mrpC	Na(+)/H(+) antiporter subunit C	---	P	GO:0005886,GO:0006814,GO:0008324,GO:0015297,GO:0015992,GO:0016021,GO:0016651,GO:0042773	1426141	1426518
	HDIA_4056	yciB	Intracellular septation protein	---	D	GO:0000917,GO:0005887	4392070	4391402
	HDIA_2762	glgC	Glucose-1-phosphate adenylyltransferase	2.7.7.27	G	GO:0005524,GO:0005978,GO:0008878	2962096	2960828
	HDIA_2797	---	Histidinol phosphatase of the PHP family protein	---	X	---	3004531	3004256
	HDIA_2889	---	PRC-barrel domain protein	---	S	---	3099108	3098512
	HDIA_0809	gltK	Glutamate/aspartate transport system permease protein GltK	---	E	GO:0005215,GO:0006865,GO:0043190	852348	852995
	HDIA_0232	mcbR_1	HTH-type transcriptional regulator McbR	---	X	GO:0003700,GO:0006351,GO:0043565	255984	256697
	HDIA_0725	---	hypothetical protein	---	X	---	785078	785755
	HDIA_3679	pepF1	Oligoendopeptidase F, plasmid	3.4.24.-	E	GO:0004222,GO:0005829,GO:0006465,GO:0046872	3968510	3966678
	HDIA_1781	phnM	Alpha-D-ribose 1-methylphosphonate 5-triphosphate diphosphatase	3.6.1.63	P	GO:0004000,GO:0019700,GO:0050270	1910921	1912060
	HDIA_1305	ilvE_1	Branched-chain-amino-acid aminotransferase	2.6.1.42	X	GO:0009097,GO:0009098,GO:0009099,GO:0052654,GO:0052655,GO:0052656	1415589	1416443
	HDIA_0311	erpA_1	Iron-sulfur cluster insertion protein ErpA	---	S	GO:0005198,GO:0016226,GO:0051536	335898	336218
	HDIA_4471	---	hypothetical protein	---	X	---	4863152	4864087
	HDIA_3430	---	Nitrilase	3.5.5.7	R	GO:0006807,GO:0008080,GO:0016810	3702681	3701770
	HDIA_2524	rpmC	50S ribosomal protein L29	---	J	GO:0003735,GO:0005622,GO:0005840,GO:0006412	2692896	2692696
	HDIA_1056	---	putative FAD-linked oxidoreductase	1.-.-.-	C	GO:0006974,GO:0008891,GO:0009339,GO:0019154,GO:0046296,GO:0050660	1137057	1138553
	HDIA_2569	livF_6	LIV-I protein F	---	E	GO:0005524,GO:0005886,GO:0015658,GO:0016887	2742227	2741460
	HDIA_1995	---	hypothetical protein	---	X	---	2134334	2134672
	HDIA_3811	---	EthD protein	---	S	---	4112212	4111904
	HDIA_3786	typA	Tyrosine phosphorylated protein A	---	T	GO:0003924,GO:0005525,GO:0005829,GO:0009408,GO:0009409	4087525	4085687
	HDIA_3725	pldh-t	Pyridoxal 4-dehydrogenase	1.1.1.107	I,Q	GO:0016491	4019295	4017196
	HDIA_1626	pipB2_1	Type III effector pipB2	---	S	---	1760985	1761779
	HDIA_0338	---	heme biosynthesis-associated TPR protein	---	X	GO:0016021	363698	365119
	HDIA_1070	ydiF	Acetate CoA-transferase YdiF	2.8.3.8	I	GO:0008775,GO:0046459,GO:0046952,GO:0051289	1154581	1152581
	HDIA_2189	---	Alcohol dehydrogenase	1.1.1.1	C	GO:0004022,GO:0008270	2342618	2343601
	HDIA_0905	---	putative thiol oxidoreductase	---	S	GO:0009055,GO:0020037	970037	968610
	HDIA_0278	---	HNH endonuclease	---	X	GO:0003676,GO:0004519	304351	304908
	HDIA_4550	gsiD_1	Glutathione transport system permease protein GsiD	---	E	GO:0005886,GO:0006810,GO:0016021	4957593	4956706
	HDIA_1367	nuoC1	NADH-quinone oxidoreductase subunit C 1	1.6.99.5	C	GO:0005886,GO:0006810,GO:0008137,GO:0048038	1474650	1475249
	HDIA_3155	ssuC_9	Putative aliphatic sulfonates transport permease protein SsuC	---	P	GO:0005215,GO:0005886,GO:0016021	3409930	3410706
	HDIA_0206	yecS_1	Inner membrane amino-acid ABC transporter permease protein YecS	---	E	GO:0005886,GO:0015184,GO:0015811,GO:0016021,GO:0033229,GO:0042883,GO:1903712	228393	227725
	HDIA_2601	livH_7	LIV-I protein H	---	E	GO:0005215,GO:0005886,GO:0016021	2774474	2775838
	HDIA_1306	rpfG_4	Cyclic di-GMP phosphodiesterase response regulator RpfG	3.1.4.52	T	GO:0000160,GO:0003677,GO:0006351,GO:0006355,GO:0009507	1417262	1416567
	HDIA_1066	hisZ	ATP phosphoribosyltransferase regulatory subunit	---	E	GO:0000105,GO:0005737	1148394	1147243
	HDIA_1691	hin_3	DNA-invertase hin	---	L	GO:0000150,GO:0003677,GO:0006310,GO:0015074	1824732	1824121
	HDIA_2556	---	hypothetical protein	---	S	---	2729157	2730617
	HDIA_0368	rfbB	dTDP-glucose 4,6-dehydratase	4.2.1.46	G,M	GO:0005829,GO:0033320,GO:0042732,GO:0048040	397352	398308
	HDIA_0276	---	Patatin-like phospholipase	---	S	GO:0006629,GO:0016787	302158	303192
	HDIA_0023	degP1_1	putative periplasmic serine endoprotease DegP-like precursor	3.4.21.107	O	GO:0004252,GO:0030288	24748	26232
	HDIA_2966	lytM	Glycyl-glycine endopeptidase LytM precursor	3.4.24.75	O	GO:0000270,GO:0000920,GO:0001896,GO:0004175,GO:0004222,GO:0005886,GO:0016021,GO:0045227,GO:0046872,GO:0071555	3191026	3192417
	HDIA_2857	---	putative integral membrane protein	---	S	GO:0016021	3067430	3066897
	HDIA_3749	rbsC_12	Ribose transport system permease protein RbsC	---	G	GO:0005886,GO:0015145,GO:0015749,GO:0016021	4047919	4048941
	HDIA_0273	zur	Zinc uptake regulation protein	---	K	GO:0003677,GO:0003700,GO:0006351	300206	299700
	HDIA_2641	plsX	Phosphate acyltransferase	2.3.1.-	I	GO:0005737,GO:0006633,GO:0008654,GO:0016616,GO:0016747	2820358	2819306
	HDIA_4615	algA	Alginate biosynthesis protein AlgA	---	M	GO:0004475,GO:0005525,GO:0006972,GO:0009103,GO:0009242,GO:0009298	5031474	5032898
	HDIA_3723	rhaM	L-rhamnose mutarotase	5.1.3.-	S	GO:0005737,GO:0016857,GO:0019299	4015870	4015556
	HDIA_4653	loiP	Metalloprotease LoiP precursor	3.4.24.-	O	GO:0004222	5073626	5072538
	HDIA_4044	---	Acetyltransferase (GNAT) family protein	---	J	GO:0008080	4381927	4382637
	HDIA_1121	---	hypothetical protein	---	S	GO:0005743,GO:0016021	1208825	1209610
	HDIA_0506	bioF	8-amino-7-oxononanoate synthase 2	2.3.1.47	H	GO:0008710,GO:0009102,GO:0030170	547696	548835
	HDIA_4525	---	hypothetical protein	---	X	---	4923946	4923389
	HDIA_0708	---	hypothetical protein	---	S	---	775676	774375
	HDIA_4695	oatA_4	O-acetyltransferase OatA	2.3.1.-	I	GO:0005886,GO:0016021,GO:0016747	5122661	5124694
	HDIA_4496	ugpC_6	sn-glycerol-3-phosphate import ATP-binding protein UgpC	3.6.3.20	E	GO:0001407,GO:0005524,GO:0008643,GO:0015430,GO:0043190	4890432	4889293
	HDIA_4127	mtaB	Threonylcarbamoyladenosine tRNA methylthiotransferase MtaB	2.-.-.-	J	GO:0005737,GO:0008033,GO:0009451,GO:0046872,GO:0051539,GO:0061712	4485309	4483930
	HDIA_1190	---	hypothetical protein	---	S	---	1285210	1284683
	HDIA_0971	---	hypothetical protein	---	X	---	1045781	1046032
	HDIA_2667	fliP	Flagellar biosynthetic protein FliP precursor	---	N	GO:0005886,GO:0009306,GO:0009405,GO:0009425,GO:0016021,GO:0044781	2848298	2849092
	HDIA_0556	---	polyphosphate kinase 2	---	S	GO:0008976	604766	603819
	HDIA_0772	---	hypothetical protein	---	X	---	811895	811656
	HDIA_0432	cph2_2	Bacteriophytochrome cph2	---	T	GO:0005886,GO:0016021	467381	469777
	HDIA_1758	---	formate dehydrogenase region TAT target	---	X	---	1886452	1886252
	HDIA_3137	fhuB	Iron(III)-hydroxamate import system permease protein FhuB	---	P	GO:0005215,GO:0005886,GO:0006811,GO:0016021,GO:0055072	3390827	3392848
	HDIA_4688	---	Flp pilus assembly protein TadG	---	U	GO:0016021	5113979	5115313
	HDIA_0637	ddc	L-2,4-diaminobutyrate decarboxylase	4.1.1.86	E	GO:0016831,GO:0019752,GO:0030170	691975	693348
	HDIA_3644	gap	Glyceraldehyde-3-phosphate dehydrogenase	1.2.1.12	G	GO:0004365,GO:0005737,GO:0006006,GO:0006096,GO:0050661,GO:0051287	3929857	3930864
	HDIA_3229	---	Low-molecular weight cobalt-containing nitrile hydratase subunit beta	4.2.1.84	S	GO:0006807,GO:0046914,GO:0080109	3478426	3479169
	HDIA_2467	mcl1_2	Malyl-CoA lyase	4.1.3.24	G	GO:0043427,GO:0046872,GO:0047777,GO:0050083	2637956	2639008
	HDIA_4672	---	hypothetical protein	---	X	---	5092882	5093565
	HDIA_4466	araB_1	L-arabinolactonase	3.1.1.15	G	GO:0004341,GO:0005509,GO:0005634,GO:0005737,GO:0006874,GO:0008270,GO:0019853,GO:0030234,GO:0032781,GO:0050848	4858327	4859202
	HDIA_1780	phnN	Ribose 1,5-bisphosphate phosphokinase PhnN	3.6.1.63	P	GO:0006015,GO:0046835,GO:0000166,GO:0005524,GO:0016740,GO:0033863	1910154	1910921
	HDIA_3217	potB_3	Spermidine/putrescine transport system permease protein PotB	---	E	GO:0005886,GO:0006810,GO:0016021	3467989	3468852
	HDIA_3730	lsrD	Autoinducer 2 import system permease protein LsrD	---	G	GO:0005886,GO:0015145,GO:0015749,GO:0016021	4024190	4025203
	HDIA_2927	topA	DNA topoisomerase 1	5.99.1.2	L	GO:0000287,GO:0003677,GO:0003917,GO:0005694,GO:0006265	3142148	3144778
	HDIA_3175	copD	Copper resistance protein D	---	P	GO:0016021	3429982	3429095
	HDIA_2322	glnL_2	Nitrogen regulation protein NR(II)	2.7.13.3	T	GO:0000155,GO:0005524,GO:0005622,GO:0006355,GO:0009399	2453059	2454186
	HDIA_0974	uspA_1	Universal stress protein UspA-Required for resistance to DNA-damaging agents	---	---	---	1052313	1051483
	HDIA_4227	pht5_2	4,5-dihydroxyphthalate decarboxylase	4.1.1.55	X	GO:0018796,GO:0046239	4596921	4597907
	HDIA_1836	uvrY_1	Response regulator UvrY	---	T	GO:0000160,GO:0003677,GO:0005737,GO:0006351,GO:0006355	1967284	1966652
	HDIA_0718	---	hypothetical protein	---	X	---	781264	780986
	HDIA_3135	fhuC	Iron(3+)-hydroxamate import ATP-binding protein FhuC	3.6.3.34	P	GO:0005524,GO:0005886,GO:0006811,GO:0015623,GO:0055072	3389125	3389904
	HDIA_1725	dmlR_10	D-malate degradation protein R	---	K	GO:0003677,GO:0003700,GO:0006351	1849494	1850384
	HDIA_2550	gpt	Xanthine phosphoribosyltransferase	2.4.2.22	F	GO:0000287,GO:0000310,GO:0005886,GO:0006166,GO:0032265	2723354	2722839
	HDIA_2993	---	hypothetical protein	---	S	---	3224602	3225195
	HDIA_2130	argT	Lysine-arginine-ornithine-binding periplasmic protein precursor	---	E	GO:0005215,GO:0006865,GO:0030288	2276247	2277098
	HDIA_2923	plsY	G3P acyltransferase	2.3.1.15	I	GO:0005886,GO:0008654,GO:0016021,GO:0043772	3138556	3139173
	HDIA_4231	---	hypothetical protein	---	C	---	4600892	4601188
	HDIA_1742	---	Cupin domain protein	---	S	---	1868957	1868562
	HDIA_0741	---	hypothetical protein	---	X	---	794127	794264
	HDIA_0835	kdpD	Sensor protein KdpD	2.7.13.3	T	GO:0000155,GO:0004072,GO:0005524,GO:0005622,GO:0005886,GO:0007234,GO:0009593,GO:0016021,GO:0023014,GO:0031235,GO:0046777	881168	878469
	HDIA_4387	nifZ	nitrogen fixation protein NifZ	---	---	---	4770292	4770612
	HDIA_2535	fusA	Elongation factor G	---	J	GO:0003746,GO:0003924,GO:0005525,GO:0005737	2700983	2698908
	HDIA_4053	mcpC	Methyl-accepting chemotaxis protein McpC	---	T	GO:0004871,GO:0005886,GO:0006935,GO:0016021	4388644	4390026
	HDIA_4750	ycfT	Inner membrane protein YcfT	---	R	GO:0005886,GO:0009877,GO:0016021,GO:0016747	5194397	5195488
	HDIA_3687	---	putative integral membrane protein	---	S	---	3977404	3977928
	HDIA_2426	---	DNA polymerase III subunit chi	---	X	GO:0003677,GO:0003887,GO:0006260	2588367	2588816
	HDIA_0004	gyrB	DNA gyrase subunit B	5.99.1.3	L	GO:0000287,GO:0003677,GO:0003918,GO:0005524,GO:0005694,GO:0005737,GO:0005829,GO:0006261,GO:0006265,GO:0006351,GO:0007059,GO:0008094,GO:0009295,GO:0009330,GO:0042493,GO:0046677	4460	6886
	HDIA_3720	---	VIT family protein	---	S	GO:0000139,GO:0005381,GO:0005384,GO:0005774,GO:0005783,GO:0005794,GO:0006880,GO:0015093,GO:0016020,GO:0016021,GO:0030026,GO:0071281,GO:0071421,GO:1903874	4011671	4012375
	HDIA_0422	hypF	Carbamoyltransferase HypF	2.1.3.-	O	GO:0003725,GO:0008270,GO:0016743,GO:0046944	457069	454736
	HDIA_0174	fae_1	Formaldehyde-activating enzyme	4.3.3.-	G	GO:0004590,GO:0006207,GO:0016051,GO:0016836,GO:0016840,GO:0043801	200383	200931
	HDIA_1222	---	Sulfotransferase domain protein	---	R	GO:0000139,GO:0008467,GO:0016021,GO:0030201	1316108	1315182
	HDIA_3205	cmpB_3	Bicarbonate transport system permease protein CmpB	---	P	GO:0005215,GO:0005886,GO:0015112,GO:0016021,GO:0042128	3455075	3454245
	HDIA_3043	---	putative small secreted protein	---	X	---	3289781	3289918
	HDIA_4021	glnK_2	Nitrogen regulatory protein P-II 2	---	E	GO:0000166,GO:0006351,GO:0006355,GO:0006808,GO:0009399,GO:0030234	4349278	4349616
	HDIA_2184	divK_1	Polar-differentiation response regulator DivK	---	T	GO:0000160,GO:0004871,GO:0005525,GO:0005737,GO:0007049,GO:0030154,GO:0046872,GO:0052621	2337453	2337818
	HDIA_2144	yfmT_2	Putative aldehyde dehydrogenase YfmT	1.2.1.3	C	GO:0004029	2290997	2289522
	HDIA_3200	---	ATP-dependent transcriptional regulator	---	S	---	3451344	3450124
	HDIA_1831	---	VWFA-related Acidobacterial domain protein	---	R	GO:0005886,GO:0016021	1963123	1962176
	HDIA_3648	---	Tripartite tricarboxylate transporter family receptor	---	S	GO:0030288	3933936	3934973
	HDIA_2586	grxD	Monothiol glutaredoxin	---	O	GO:0005623,GO:0009055,GO:0015035,GO:0045454,GO:0046872,GO:0051537	2759825	2759490
	HDIA_1092	rluB	Ribosomal large subunit pseudouridine synthase B	5.4.99.22	J	GO:0001522,GO:0003723,GO:0009982	1181968	1180859
	HDIA_1093	tadA	tRNA-specific adenosine deaminase	3.5.4.33	F,J	GO:0002100,GO:0008270,GO:0052717	1182033	1182509
	HDIA_3159	fabG_18	3-oxoacyl-[acyl-carrier-protein] reductase FabG	1.1.1.100	I,Q	GO:0005634,GO:0005881,GO:0005902,GO:0005903,GO:0005997,GO:0006006,GO:0006739,GO:0016020,GO:0016655,GO:0042732,GO:0050038,GO:0051289,GO:0070062	3414467	3413739
	HDIA_1432	---	TRAP-type mannitol/chloroaromatic compound transport system, small permease component	---	S	GO:0016021	1552244	1551672
	HDIA_2395	amyD	Glucoamylase amyD	3.2.1.3	---	GO:0000272,GO:0005975,GO:0005976,GO:0008152,GO:0003824,GO:0004339,GO:0004339,GO:0016787,GO:0016798,GO:0005576	2556320	2554971
	HDIA_2484	clpS_2	ATP-dependent Clp protease adapter protein ClpS	---	O	GO:0006508,GO:0030163	2654998	2655327
	HDIA_3364	---	putative protein related to plant photosystem II stability/assembly factor	---	R	GO:0016787	3626957	3625881
	HDIA_2981	murE	UDP-N-acetylmuramoyl-L-alanyl-D-glutamate--2, 6-diaminopimelate ligase	6.3.2.13	M	GO:0005524,GO:0005737,GO:0007049,GO:0008360,GO:0008765,GO:0009252,GO:0051301,GO:0071555	3214956	3212056
	HDIA_0051	---	hypothetical protein	---	S	---	61576	61172
	HDIA_1235	cydA	Cytochrome d ubiquinol oxidase subunit 1	1.10.3.-	C	GO:0005886,GO:0005887,GO:0006119,GO:0009055,GO:0016020,GO:0016679,GO:0016682,GO:0019646,GO:0020037,GO:0046872,GO:0070069	1330904	1329309
	HDIA_0737	---	hypothetical protein	---	X	GO:0003677,GO:0006355	792261	791800
	HDIA_1679	---	hypothetical protein	---	S	---	1812254	1812871
	HDIA_2752	---	hypothetical protein	---	S	GO:0016021	2948918	2948304
	HDIA_3608	---	hypothetical protein	---	X	---	3898772	3898116
	HDIA_4301	---	hypothetical protein	---	E	GO:0005886	4677863	4674549
	HDIA_3011	hemF	Coproporphyrinogen-III oxidase, aerobic	1.3.3.3	H	GO:0004109,GO:0005737,GO:0006782,GO:0042803,GO:0046872	3244339	3245250
	HDIA_1015	---	His-Xaa-Ser repeat protein HxsA	---	S	GO:0001923,GO:0002223,GO:0002237,GO:0002726,GO:0004197,GO:0004842,GO:0004871,GO:0005634,GO:0005730,GO:0005737,GO:0005829,GO:0005886,GO:0006508,GO:0006952,GO:0007250,GO:0008233,GO:0009620,GO:0016567,GO:0031398,GO:0032449,GO:0032743,GO:0038095,GO:0042098,GO:0042981,GO:0043066,GO:0043123,GO:0043234,GO:0043621,GO:0045087,GO:0048471,GO:0050852,GO:0050856,GO:0050870,GO:0051092,GO:0051168,GO:0051259	1095686	1094262
	HDIA_3069	swrC	Swarming motility protein SwrC	---	P	GO:0005215,GO:0009877,GO:0016020	3316526	3319597
	HDIA_4149	---	hypothetical protein	---	X	---	4509448	4510098
	HDIA_1275	---	putative thiol oxidoreductase	---	C	GO:0009055,GO:0020037	1380484	1381986
	HDIA_4546	---	hypothetical protein	---	S	GO:0005515	4951734	4953674
	HDIA_1047	yqjI	Transcriptional regulator YqjI	---	K	GO:0003677,GO:0003700,GO:0005829,GO:0006351,GO:0006974,GO:0045892,GO:0045893	1127924	1128490
	HDIA_0491	---	malonate decarboxylase, alpha subunit	---	S	GO:0005737,GO:0008410	532233	533897
	HDIA_2584	rpsD	30S ribosomal protein S4	---	J	GO:0003735,GO:0006412,GO:0015935,GO:0019843	2756258	2756875
	HDIA_3026	---	DNA-binding transcriptional repressor RpiR	---	K	GO:0003677,GO:0003700,GO:0005975,GO:0006351,GO:0006974,GO:0030246	3263750	3262905
	HDIA_0555	---	Response regulator of citrate/malate metabolism	---	X	GO:0000155,GO:0005622	602627	603778
	HDIA_2214	---	Phosphorylated carbohydrates phosphatase	3.1.3.-	R	GO:0016787	2371023	2371826
	HDIA_2504	---	hypothetical protein	---	S	---	2679760	2679377
	HDIA_0834	kdpE	KDP operon transcriptional regulatory protein KdpE	---	T	GO:0000160,GO:0003677,GO:0005737,GO:0006351,GO:0006355,GO:0040007	878469	877768
	HDIA_4805	rph	Ribonuclease PH	2.7.7.56	J	GO:0000049,GO:0004549,GO:0008033,GO:0009022	5258030	5257317
	HDIA_4633	leuS	Leucine--tRNA ligase	6.1.1.4	J	GO:0002161,GO:0004823,GO:0005524,GO:0005737,GO:0006429	5049573	5052194
	HDIA_2161	rbsC_8	Ribose transport system permease protein RbsC	---	G	GO:0005886,GO:0015145,GO:0015749,GO:0016021	2311404	2310412
	HDIA_2036	---	hypothetical protein	---	X	---	2175009	2175110
	HDIA_0259	qorB	Quinone oxidoreductase 2	1.6.5.2	G,M	GO:0003955,GO:0005829,GO:0016655	285973	285080
	HDIA_1456	yceJ_1	Cytochrome b561 homolog 2	---	C	GO:0016021,GO:0022904	1580652	1581215
	HDIA_1267	cel-3	Endoglucanase 3 precursor	3.2.1.4	G	GO:0004553,GO:0005576,GO:0030245	1368123	1366924
	HDIA_1249	dps_2	DNA protection during starvation protein	1.16.-.-	P	GO:0005623,GO:0006879,GO:0006950,GO:0008199,GO:0016722	1345559	1344936
	HDIA_3291	budC_2	Diacetyl reductase [(S)-acetoin forming]	1.1.1.304	I,Q	GO:0045150,GO:0052588	3548335	3549090
	HDIA_1701	---	hypothetical protein	---	X	---	1830493	1831146
	HDIA_1518	---	GtrA-like protein	---	M	GO:0000271,GO:0006810,GO:0016021	1645085	1644666
	HDIA_2577	---	phosphodiesterase	---	T	---	2749384	2750118
	HDIA_3722	nepI_1	Purine ribonucleoside efflux pump NepI	---	P	GO:0005886,GO:0015211,GO:0016021	4013717	4014925
	HDIA_1791	---	hypothetical protein	---	X	---	1920992	1921375
	HDIA_4048	---	hypothetical protein	---	S	GO:0016021	4385540	4385992
	HDIA_2566	braC_1	Leucine-, isoleucine-, valine-, threonine-, and alanine-binding protein precursor	---	E	GO:0015803,GO:0042597	2739582	2738536
	HDIA_2282	---	hypothetical protein	---	X	---	2418113	2418454
	HDIA_4493	---	putative ABC transporter-binding protein precursor	---	G	GO:0005215	4885809	4887107
	HDIA_4429	glcR	HTH-type transcriptional repressor GlcR	---	K	GO:0003677,GO:0003700,GO:0005622,GO:0006351	4808543	4809343
	HDIA_3231	---	nitrile hydratase accessory protein	---	S	GO:0016021,GO:0018822	3479815	3480150
	HDIA_1549	---	hypothetical protein	---	X	---	1678521	1678727
	HDIA_1625	rsmB_2	Ribosomal RNA small subunit methyltransferase B	2.1.1.176	J	GO:0003723,GO:0005737,GO:0006355,GO:0016434	1759595	1760905
	HDIA_1678	---	hypothetical protein	---	X	---	1811925	1812107
	HDIA_3188	---	putative ester cyclase	---	S	---	3440899	3441348
	HDIA_1087	gmr_2	Cyclic di-GMP phosphodiesterase Gmr	3.1.4.52	T	GO:0005886,GO:0006355,GO:0016021	1174308	1172368
	HDIA_2173	cysK_2	Cysteine synthase	2.5.1.47	E	GO:0004124,GO:0006535,GO:0016740,GO:0017000	2322610	2323686
	HDIA_0222	oppD	Oligopeptide transport ATP-binding protein OppD	---	---	GO:0006810,GO:0015031,GO:0015833,GO:0030420,GO:0030435	246363	245329
	HDIA_2771	glpX	Fructose-1,6-bisphosphatase class 2	3.1.3.11	G	GO:0005737,GO:0006071,GO:0006094,GO:0016311,GO:0030388,GO:0042132,GO:0046872	2977845	2976856
	HDIA_3553	---	hypothetical protein	---	X	---	3834595	3835416
	HDIA_4140	ccmA	Cytochrome c biogenesis ATP-binding export protein CcmA	3.6.3.41	O	GO:0005524,GO:0015439,GO:0017004,GO:0030288,GO:0043190	4495828	4495022
	HDIA_2315	fae_2	Formaldehyde-activating enzyme	4.3.3.-	G	GO:0005737,GO:0006730,GO:0009636,GO:0016051,GO:0016840,GO:0046294	2445682	2446188
	HDIA_0245	pucG_1	Purine catabolism protein PucG	2.-.-.-	E	GO:0008483,GO:0030170,GO:0047300	270773	269598
	HDIA_2446	---	hypothetical protein	---	X	---	2616178	2615726
	HDIA_4708	opuAB_3	Glycine betaine transport system permease protein OpuAB	---	E	GO:0005215,GO:0005886,GO:0006865,GO:0015871,GO:0016021	5138784	5137933
	HDIA_1711	---	hypothetical protein	---	X	---	1839413	1839294
	HDIA_0386	fabG_3	3-oxoacyl-[acyl-carrier-protein] reductase FabG	1.1.1.100	I,Q	GO:0016491,GO:0017000	419355	420143
	HDIA_4421	ilvH	Acetolactate synthase small subunit	2.2.1.6	E	GO:0003984,GO:0009097,GO:0009099,GO:0016597	4801485	4802036
	HDIA_4697	crnA_3	Creatinine amidohydrolase	3.5.2.10	R	GO:0016787,GO:0046872	5127992	5127195
	HDIA_3439	---	cytochrome c biogenesis protein CcmA	---	R	GO:0005524	3712586	3711801
	HDIA_2777	ppk	Polyphosphate kinase	2.7.4.1	P	GO:0005524,GO:0006799,GO:0008976,GO:0009358	2986994	2984778
	HDIA_4667	metK_2	S-adenosylmethionine synthase	2.5.1.6	H	GO:0000287,GO:0004478,GO:0005524,GO:0005737,GO:0006556,GO:0006730	5087613	5088782
	HDIA_3294	gbh	Guanidinobutyrase	3.5.3.7	E	GO:0046872,GO:0047972	3550744	3551727
	HDIA_0984	gshA	Glutamate--cysteine ligase GshA	6.3.2.2	H	GO:0004357,GO:0005524,GO:0006750,GO:0009507	1062521	1063894
	HDIA_0785	---	phage portal protein, lambda family	---	R	GO:0003677,GO:0005198,GO:0019028,GO:0019068,GO:0019076,GO:0046718	827239	825506
	HDIA_0894	tuaG	Putative teichuronic acid biosynthesis glycosyltransferase TuaG	2.4.-.-	M	---	953808	951583
	HDIA_2885	lcdH	L-carnitine dehydrogenase	1.1.1.108	S	GO:0003857,GO:0005737,GO:0006631,GO:0042413,GO:0047728,GO:0051287	3093172	3093654
	HDIA_0179	coaBC	DNA/pantothenate metabolism flavoprotein	---	H	GO:0004632,GO:0004633,GO:0010181,GO:0015937,GO:0015941,GO:0046872	203984	205192
	HDIA_4047	badR	Benzoate anaerobic degradation regulator	---	K	---	4385052	4385540
	HDIA_2708	---	Ferredoxin VI	---	C	GO:0009055,GO:0046872,GO:0051537,GO:0055114	2894696	2894376
	HDIA_0877	---	Flp pilus assembly protein, pilin Flp	---	S	---	932946	932779
	HDIA_0744	---	hypothetical protein	---	X	---	795206	794931
	HDIA_2906	mobB	Molybdenum cofactor biosynthesis adapter protein	---	H	GO:0005525,GO:0005737,GO:0006777,GO:0046872,GO:0061603	3122188	3123351
	HDIA_0410	hypA	Hydrogenase/urease nickel incorporation protein HypA	---	O	GO:0006464,GO:0016151	446047	445706
	HDIA_3468	---	MtN3/saliva family protein	---	S	GO:0005886,GO:0008643,GO:0016021	3744596	3744285
	HDIA_2914	---	putative membrane protein	---	S	GO:0005886,GO:0016021	3131070	3130573
	HDIA_4730	sucC_3	Succinyl-CoA ligase [ADP-forming] subunit beta	6.2.1.5	C	GO:0000287,GO:0004775,GO:0005524,GO:0006099,GO:0030145	5169055	5167862
	HDIA_1104	msbA	Lipid A export ATP-binding/permease protein MsbA	3.6.3.-	---	GO:0006810,GO:0006869,GO:0055085,GO:0016021	1191256	1193052
	HDIA_2244	---	hypothetical protein	---	X	---	2394925	2395161
	HDIA_0166	---	Cholesterol dehydrogenase	---	G,M	GO:0005739,GO:0005747,GO:0005759,GO:0009651,GO:0016020,GO:0055114	193172	194155
	HDIA_4607	kduI	4-deoxy-L-threo-5-hexosulose-uronate ketol-isomerase	5.3.1.17	G	GO:0008270,GO:0008697,GO:0045490	5021943	5022767
	HDIA_0078	soxB_1	Sarcosine oxidase subunit beta	1.5.3.1	E	GO:0005737,GO:0008115,GO:0046653	93439	92183
	HDIA_0056	ppc_1	Phosphoenolpyruvate carboxylase	4.1.1.31	C	GO:0006099,GO:0008964,GO:0015977	66792	69524
	HDIA_2013	---	Site-specific DNA methylase	---	L	GO:0009007	2149707	2149925
	HDIA_2498	acyP	Acylphosphatase	3.6.1.7	C	GO:0003998	2672940	2672662
	HDIA_1692	---	hypothetical protein	---	X	---	1824966	1825100
	HDIA_1502	secE	Protein translocase subunit SecE	---	U	GO:0005622,GO:0006605,GO:0009306,GO:0015450,GO:0016021	1624992	1625201
	HDIA_1304	---	hypothetical protein	---	X	---	1415211	1415056
	HDIA_0498	afsR_1	Regulatory protein AfsR	---	T	GO:0003677,GO:0006351,GO:0006355	541434	538597
	HDIA_2861	---	putative enzyme related to lactoylglutathione lyase	---	R	---	3069399	3069845
	HDIA_1437	arsC_2	Arsenate reductase	1.20.4.1	C	GO:0006974,GO:0008794,GO:0046685	1556339	1555932
	HDIA_1594	---	putative F0F1-ATPase subunit	---	S	GO:0016021	1727873	1727583
	HDIA_0019	ilvI	Acetolactate synthase isozyme 3 large subunit	2.2.1.6	---	GO:0000287,GO:0003984,GO:0009097,GO:0009099,GO:0030976,GO:0050660	19929	21650
	HDIA_1878	aat	Leucyl/phenylalanyl-tRNA--protein transferase	2.3.2.6	O	GO:0005737,GO:0008914,GO:0030163	2016288	2015617
	HDIA_4284	cusF	Cation efflux system protein CusF precursor	---	S	---	4655940	4656224
	HDIA_1789	cytR_2	HTH-type transcriptional repressor CytR	---	K	GO:0003677,GO:0003700,GO:0006164,GO:0006351,GO:0045892	1918946	1919992
	HDIA_2957	sufC	putative ATP-dependent transporter SufC	---	O	GO:0005524,GO:0006810,GO:0009842,GO:0016887	3179239	3178481
	HDIA_4225	---	Tripartite tricarboxylate transporter TctA family protein	---	S	---	4595231	4593729
	HDIA_0581	---	putative integral membrane protein	---	X	GO:0016021	632147	631785
	HDIA_2701	---	putative ATPase	---	S	GO:0005524	2888590	2887034
	HDIA_2417	pcm_1	Protein-L-isoaspartate O-methyltransferase	2.1.1.77	O	GO:0004719,GO:0005737,GO:0030091	2578025	2578696
	HDIA_0225	oppA	Periplasmic oligopeptide-binding protein oppA	---	---	GO:0006810,GO:0015031,GO:0190075,GO:0030288	250242	248542
	HDIA_3178	rpoE_3	Sigma-24	---	K	GO:0003677,GO:0003700,GO:0006352,GO:0016987	3431804	3431274
	HDIA_1320	---	hypothetical protein	---	X	---	1430904	1430542
	HDIA_4037	siaT_8	Neu5Ac permease	---	Q	GO:0015740,GO:0016021	4371361	4372698
	HDIA_3496	yibF	putative GST-like protein YibF	---	X	GO:0004364,GO:0005829,GO:0006749	3774878	3775498
	HDIA_1261	---	hypothetical protein	---	X	GO:0016021	1358452	1360065
	HDIA_4479	lacF	Lactose transport system permease protein LacF	---	G	GO:0005886,GO:0008643,GO:0016021	4870547	4871521
	HDIA_0075	---	sarcosine oxidase, gamma subunit family	---	E	---	88817	88248
	HDIA_1175	yhjX	putative MFS-type transporter YhjX	---	P	GO:0005886,GO:0016021,GO:0055085	1271815	1270577
	HDIA_3132	---	TDP-fucosamine acetyltransferase	---	R	GO:0008080	3386424	3386897
	HDIA_4671	nusA	Transcription termination/antitermination L factor	---	K	GO:0000166,GO:0003700,GO:0003723,GO:0005737,GO:0006353,GO:0031564	5091247	5092863
	HDIA_4541	fabG_25	3-oxoacyl-[acyl-carrier-protein] reductase FabG	1.1.1.100	I,Q	GO:0004316,GO:0030497,GO:0050661,GO:0051287	4942562	4943299
	HDIA_0553	kdsD	Arabinose 5-phosphate isomerase KdsD	5.3.1.13	M	GO:0009103,GO:0019146,GO:0030246,GO:0046872	601186	600179
	HDIA_0520	ydjZ	TVP38/TMEM64 family inner membrane protein YdjZ	---	S	GO:0016021	563490	562606
	HDIA_0204	---	Phytanoyl-CoA dioxygenase (PhyH)	---	Q	GO:0051213	226916	226083
	HDIA_4408	fixB_1	Electron transfer flavoprotein large subunit	---	C	GO:0000062,GO:0003995,GO:0009055,GO:0033539,GO:0050660,GO:0052890,GO:0055088	4790949	4790017
	HDIA_3431	---	hypothetical protein	---	K	GO:0008080	3703311	3702709
	HDIA_1370	nqo1	NADH-quinone oxidoreductase chain 1	1.6.99.5	C	GO:0008137,GO:0010181,GO:0046872,GO:0048038,GO:0051287,GO:0051539	1477665	1478957
	HDIA_4288	---	hypothetical protein	---	X	---	4659668	4659450
	HDIA_4162	panE_2	2-dehydropantoate 2-reductase	1.1.1.169	H	GO:0005737,GO:0008677,GO:0015940,GO:0050661	4526216	4525188
	HDIA_1446	cusR_2	Transcriptional regulatory protein CusR	---	T	GO:0000160,GO:0003677,GO:0005737,GO:0006351,GO:0006355,GO:0010628,GO:0042802,GO:0046688	1564837	1565517
	HDIA_1366	nuoB	NADH-quinone oxidoreductase subunit B	1.6.99.5	C	GO:0005506,GO:0005886,GO:0006810,GO:0008137,GO:0048038,GO:0051539	1473984	1474562
	HDIA_3504	---	hypothetical protein	---	S	GO:0016021	3782814	3784100
	HDIA_2452	---	recombination regulator RecX	---	R	GO:0005737,GO:0006282	2623799	2624494
	HDIA_1892	hrp1_1	Hypoxic response protein 1	---	R	GO:0005739,GO:0009651,GO:0045454,GO:0050897	2030924	2031355
	HDIA_0773	---	hypothetical protein	---	S	---	812723	811908
	HDIA_2307	---	hypothetical protein	---	X	---	2438512	2438619
	HDIA_2105	lptB_3	Lipopolysaccharide export system ATP-binding protein LptB	3.6.3.-	E	GO:0005524,GO:0006865,GO:0016887	2247814	2248530
	HDIA_3512	ompR_4	Transcriptional regulatory protein OmpR	---	T	GO:0000160,GO:0003677,GO:0005622,GO:0006351,GO:0006355	3793761	3794498
	HDIA_0329	---	EVE domain protein	---	S	GO:0005737	355996	355583
	HDIA_1420	rbsC_2	Ribose transport system permease protein RbsC	---	G	GO:0005886,GO:0015145,GO:0015749,GO:0016021	1536205	1537275
	HDIA_2764	---	hypothetical protein	---	X	GO:0016021	2963674	2963300
	HDIA_2519	rpsN	30S ribosomal protein S14	---	J	GO:0003735,GO:0005840,GO:0006412,GO:0019843	2691094	2690789
	HDIA_0165	---	Site-specific recombinase XerC	---	L	GO:0003677,GO:0006310,GO:0015074	192769	191096
	HDIA_0313	nifS_1	Cysteine desulfurase	2.8.1.7	E	GO:0006520,GO:0009399,GO:0030170,GO:0031071,GO:0046872,GO:0051536	337391	338593
	HDIA_3611	---	carboxylate/amino acid/amine transporter	---	S	GO:0016021	3901226	3900267
	HDIA_2156	mdlY	Mandelamide hydrolase	3.5.1.86	J	GO:0004040,GO:0005737,GO:0005829,GO:0009684,GO:0016810,GO:0016884,GO:0043864	2306573	2305266
	HDIA_0366	---	hypothetical protein	---	X	---	395913	395626
	HDIA_3879	---	hypothetical protein	---	X	---	4194163	4194456
	HDIA_4866	echA8_3	putative enoyl-CoA hydratase echA8	4.2.1.17	I	GO:0004300,GO:0006631	5324794	5325567
	HDIA_0118	---	hypothetical protein	---	S	GO:0016021	134254	134847
	HDIA_0742	---	hypothetical protein	---	X	---	794269	794460
	HDIA_2132	occM_2	Octopine transport system permease protein OccM	---	E	GO:0005215,GO:0005886,GO:0016021	2277989	2278804
	HDIA_3476	---	hypothetical protein	---	X	---	3752631	3752918
	HDIA_3085	gatA_5	Glutamyl-tRNA(Gln) amidotransferase subunit A	6.3.5.-	J	GO:0005524,GO:0005739,GO:0030956,GO:0031647,GO:0032543,GO:0050567,GO:0070681	3332407	3333978
	HDIA_1924	---	hypothetical protein	---	X	GO:0016021	2066073	2065744
	HDIA_4349	pdxJ	Pyridoxine 5'-phosphate synthase	2.6.99.2	H	GO:0005737,GO:0008615,GO:0033856	4735371	4736120
	HDIA_1614	trmFO	Methylenetetrahydrofolate--tRNA-(uracil-5-)- methyltransferase TrmFO	2.1.1.74	J	GO:0005737,GO:0016491,GO:0030698,GO:0047151,GO:0050660	1748206	1746788
	HDIA_1371	---	hypothetical protein	---	S	---	1478976	1479437
	HDIA_2505	rarA	Replication-associated recombination protein A	---	L	GO:0003677,GO:0005524,GO:0006260	2681296	2679929
	HDIA_3923	acdA	Acyl-CoA dehydrogenase	1.3.99.-	I	GO:0016627,GO:0050660	4237263	4238462
	HDIA_1950	cyaA_2	Adenylate cyclase 1	4.6.1.1	C,T	GO:0004016,GO:0005524,GO:0005622,GO:0005886,GO:0016021,GO:0035556,GO:0046872	2092437	2090773
	HDIA_4260	---	hypothetical protein	---	X	---	4630322	4629999
	HDIA_3753	ripA	HTH-type transcriptional repressor of iron proteins A	---	K	GO:0000987,GO:0003677,GO:0003700,GO:0005829,GO:0006351,GO:0045892	4050401	4051222
	HDIA_3543	---	hypothetical protein	---	S	GO:0016740	3823166	3822816
	HDIA_1358	nicB_1	Nicotinate dehydrogenase subunit B	1.17.2.1	C	GO:0005886,GO:0009055,GO:0020037,GO:0046872,GO:0055114	1466054	1466971
	HDIA_1075	---	hypothetical protein	---	X	---	1159331	1158663
	HDIA_3479	uvrB	Excinuclease ABC subunit B	---	L	GO:0003677,GO:0004386,GO:0005524,GO:0005737,GO:0006289,GO:0009381,GO:0009432	3758715	3755818
	HDIA_3756	---	Restriction endonuclease	---	V	GO:0003677,GO:0004519,GO:0009307	4054790	4055782
	HDIA_0167	uppP	Undecaprenyl-diphosphatase	3.6.1.27	V	GO:0005886,GO:0008360,GO:0009252,GO:0016021,GO:0016311,GO:0046677,GO:0050380,GO:0071555	195054	194248
	HDIA_2246	---	hypothetical protein	---	X	---	2395386	2395685
	HDIA_4277	cmpD_7	Bicarbonate transport ATP-binding protein CmpD	3.6.3.-	P	GO:0005524,GO:0005886,GO:0006810,GO:0016887	4649174	4648389
	HDIA_0608	---	acetoin dehydrogenase E2 subunit dihydrolipoyllysine-residue acetyltransferase	---	R	GO:0005739,GO:0016787	656949	657737
	HDIA_1723	---	hypothetical protein	---	X	---	1848296	1848042
	HDIA_1514	trpC	Indole-3-glycerol phosphate synthase	4.1.1.48	E	GO:0000162,GO:0004425	1641416	1640604
	HDIA_1908	ppnK	Inorganic polyphosphate/ATP-NAD kinase	2.7.1.23	G	GO:0003951,GO:0005524,GO:0005737,GO:0006741,GO:0019674,GO:0046872	2047767	2046982
	HDIA_3785	---	PAP2 (acid phosphatase) superfamily protein	---	I	GO:0005886,GO:0009103,GO:0009245,GO:0016021,GO:0016787,GO:0046677	4084832	4085638
	HDIA_1762	---	PBP superfamily domain protein	---	H	---	1888889	1889737
	HDIA_1572	msrA_2	Peptide methionine sulfoxide reductase MsrA	1.8.4.11	O	GO:0006464,GO:0006979,GO:0008113,GO:0030091	1702960	1703580
	HDIA_2631	---	Methanol dehydrogenase [cytochrome c] subunit 1	1.1.2.7	G	GO:0005509,GO:0016020,GO:0016614,GO:0030288	2807833	2806010
	HDIA_1471	cmpB_1	Bicarbonate transport system permease protein CmpB	---	X	GO:0005215,GO:0005886,GO:0016021	1596655	1597575
	HDIA_4057	---	hypothetical protein	---	S	---	4392260	4392550
	HDIA_2758	---	hypothetical protein	---	S	GO:0016021	2955337	2954630
	HDIA_2549	---	hypothetical protein	---	X	---	2721628	2721894
	HDIA_1846	ydbC	Putative oxidoreductase YdbC	1.-.-.-	C	GO:0005829,GO:0016491	1976655	1977533
	HDIA_3796	secA	Protein translocase subunit SecA	---	U	GO:0005524,GO:0005737,GO:0005886,GO:0006605,GO:0017038,GO:0046872,GO:0065002	4099309	4096535
	HDIA_3548	cheW_3	Coupling protein CheW	---	N,T	GO:0004871,GO:0005737,GO:0006935	3829090	3828593
	HDIA_0550	sdpR_2	Transcriptional repressor SdpR	---	X	GO:0003677,GO:0003700,GO:0006351	597644	597991
	HDIA_1795	---	hypothetical protein	---	X	---	1923983	1924108
	HDIA_0987	dnaK_1	Heat shock protein 70	---	O	GO:0005524	1066142	1064859
	HDIA_0302	pcaB	3-carboxy-cis,cis-muconate cycloisomerase	5.5.1.2	X	GO:0005737,GO:0019619,GO:0042952,GO:0047472,GO:0051262	326767	327831
	HDIA_4265	prsE_2	Type I secretion system membrane fusion protein PrsE	---	U	GO:0005886,GO:0009306,GO:0016021,GO:0055085	4634485	4635804
	HDIA_3380	---	integral membrane protein, YjbE family	---	P	GO:0005886,GO:0016021	3646233	3645577
	HDIA_2040	---	sulfur oxidation protein SoxY	---	S	---	2179350	2178523
	HDIA_0317	---	bifunctional nitric oxide dioxygenase/dihydropteridine reductase 2	---	C	GO:0005344,GO:0008941,GO:0009636,GO:0019825,GO:0020037,GO:0046872,GO:0051409,GO:0071949	342648	341302
	HDIA_0822	---	hypothetical protein	---	X	GO:0016021	868708	868568
	HDIA_1124	ydaF_1	Putative ribosomal N-acetyltransferase YdaF	2.3.1.-	J	GO:0005737,GO:0006474,GO:0008080,GO:0008999	1213963	1213346
	HDIA_0628	---	hypothetical protein	---	S	---	682964	681612
	HDIA_2931	yofA	HTH-type transcriptional regulator YofA	---	K	GO:0003700,GO:0006351,GO:0043565,GO:0045892,GO:0045893	3150814	3149936
	HDIA_0303	nifE	---	---	C	GO:0006441,GO:0009399,GO:0055114,GO:0016163,GO:0016491	328005	329492
	HDIA_1311	---	ribosomal-protein-L7/L12-serine acetyltransferase	---	J	GO:0005737,GO:0008080,GO:0017198	1422383	1423090
	HDIA_3034	uup	ABC transporter ATP-binding protein uup	---	R	GO:0003677,GO:0005524,GO:0006810,GO:0016887	3271510	3273348
	HDIA_1338	---	hypothetical protein	---	X	---	1448790	1448963
	HDIA_2304	fhcD	Formyltransferase/hydrolase complex subunit D	2.3.1.101	C	GO:0005737,GO:0006730,GO:0030270,GO:0046294	2435996	2435076
	HDIA_4603	yiaO_4	Extracytoplasmic solute receptor protein YiaO	---	G	GO:0006810,GO:0030288	5018613	5019596
	HDIA_1135	---	Zn-ribbon-containing, possibly RNA-binding protein and truncated derivatives	---	S	---	1225444	1225962
	HDIA_4569	yieH_2	6-phosphogluconate phosphatase	3.1.3.-	R	GO:0000287,GO:0016311,GO:0016791,GO:0030145	4978475	4979152
	HDIA_3432	---	Ketosteroid isomerase-related protein	---	S	---	3703726	3703316
	HDIA_0029	divL	Sensor protein DivL	2.7.13.3	X	GO:0000155,GO:0005524,GO:0005622,GO:0005886,GO:0016021	33576	36065
	HDIA_4031	---	hypothetical protein	---	X	---	4365669	4365010
	HDIA_0609	dapB	4-hydroxy-tetrahydrodipicolinate reductase	1.17.1.8	E	GO:0005737,GO:0008839,GO:0009089,GO:0016726,GO:0019877,GO:0050661,GO:0051287	657910	658722
	HDIA_0088	pepA_1	Glutamyl aminopeptidase	3.4.11.7	G	GO:0004177,GO:0008237,GO:0046872	106024	107190
	HDIA_1651	trbC	conjugal transfer protein TrbC	---	U	GO:0016021	1786668	1786336
	HDIA_3276	---	Sulfite exporter TauE/SafE	---	S	GO:0016021	3531920	3531183
	HDIA_1412	lexA	LexA repressor	3.4.21.88	L	GO:0003677,GO:0004252,GO:0006260,GO:0006281,GO:0006351,GO:0006355,GO:0009432	1529520	1528810
	HDIA_3970	cynT	Carbonic anhydrase 1	4.2.1.1	P	GO:0004089,GO:0008270,GO:0009570,GO:0015976	4293899	4293240
	HDIA_4152	oxlT_3	Oxalate:formate exchange protein	---	P	GO:0005886,GO:0006811,GO:0015297,GO:0016021	4513645	4512350
	HDIA_3799	---	Bacterial regulatory proteins, tetR family	---	K	GO:0003677,GO:0006351,GO:0006355	4102438	4101830
	HDIA_3382	efe	2-oxoglutarate-dependent ethylene/succinate-forming enzyme	1.13.12.19	R	GO:0005506,GO:0051213	3647657	3648631
	HDIA_2406	argS	Arginine--tRNA ligase	6.1.1.19	J	GO:0004814,GO:0005524,GO:0005737,GO:0006420	2566127	2567878
	HDIA_1423	---	hypothetical protein	---	X	GO:0051920	1539782	1539216
	HDIA_3091	---	putative transposase OrfB	---	L	GO:0003677,GO:0006310,GO:0015074,GO:0032196	3338496	3338927
	HDIA_2101	---	ANTAR domain protein	---	K	GO:0000160,GO:0003723,GO:0005622	2243863	2244510
	HDIA_3237	lgrD	Linear gramicidin synthase subunit D	---	Q	GO:0016491,GO:0016853,GO:0016874,GO:0017000,GO:0031177	3485827	3489927
	HDIA_1485	---	hypothetical protein	---	X	---	1607315	1607452
	HDIA_1708	---	SNARE associated Golgi protein	---	X	GO:0016021	1837193	1837834
	HDIA_3733	nhaK	Sodium, potassium, lithium and rubidium/H(+) antiporter	---	P	GO:0005886,GO:0006813,GO:0006814,GO:0015299,GO:0016021	4028526	4026853
	HDIA_3408	---	glycosyltransferase, family	---	M	GO:0009243,GO:0016757	3678407	3679753
	HDIA_2386	cysS	Cysteine--tRNA ligase	6.1.1.16	J	GO:0004817,GO:0005524,GO:0005737,GO:0006423,GO:0008270	2541439	2542875
	HDIA_1551	cobV	Adenosylcobinamide-GDP ribazoletransferase	2.7.8.26	H	GO:0009236,GO:0008818,GO:0051073,GO:0005886	1680801	1680028
	HDIA_1506	rplJ	50S ribosomal protein L10	---	J	GO:0003735,GO:0005840,GO:0006412,GO:0042254,GO:0070180	1627615	1628133
	HDIA_0538	ybhN_1	Inner membrane protein YbhN	---	S	GO:0005886,GO:0016021	585181	586263
	HDIA_4598	---	Curli production assembly/transport component CsgF	---	X	---	5014505	5014789
	HDIA_2921	pyrC	Dihydroorotase	3.5.2.3	F	GO:0004151,GO:0008270,GO:0044205	3136420	3137736
	HDIA_2213	gph_1	Phosphoglycolate phosphatase	3.1.3.18	R	GO:0008967,GO:0019253,GO:0046295,GO:0046872	2370295	2370936
	HDIA_2341	---	type VI secretion protein, family	---	S	---	2477590	2478603
	HDIA_2587	hppA	K(+)-insensitive pyrophosphate-energized proton pump precursor	3.6.1.1	C	GO:0004427,GO:0005886,GO:0009678,GO:0015992,GO:0016021,GO:0046872	2762122	2759984
	HDIA_2230	---	hypothetical protein	---	X	---	2387390	2387662
	HDIA_3226	---	5-formyltetrahydrofolate cyclo-ligase family protein	---	H	GO:0000166,GO:0044822	3475754	3476533
	HDIA_4547	---	hypothetical protein	---	X	---	4953688	4954659
	HDIA_2536	rpsG	30S ribosomal protein S7	---	J	GO:0000049,GO:0003735,GO:0006412,GO:0015935,GO:0019843	2701478	2701008
	HDIA_4669	eamB	Cysteine/O-acetylserine efflux protein	---	E	GO:0005886,GO:0006865,GO:0016021	5090225	5089632
	HDIA_0334	gcp	t(6)A37 threonylcarbamoyladenosine biosynthesis protein	---	O	GO:0002949,GO:0004222,GO:0005506,GO:0005737,GO:0061711	359512	358439
	HDIA_0633	fabG_6	3-oxoacyl-[acyl-carrier-protein] reductase FabG	1.1.1.100	X	GO:0009399,GO:0016491	688778	688020
	HDIA_1233	---	cyd operon protein YbgT	---	S	GO:0005886,GO:0006119,GO:0009405,GO:0016021,GO:0016491	1328065	1327952
	HDIA_2468	---	hypothetical protein	---	X	---	2639193	2639399
	HDIA_4831	recR	Recombination protein RecR	---	L	GO:0003677,GO:0006281,GO:0006310,GO:0046872	5290440	5289835
	HDIA_1997	---	major tail tube protein	---	X	---	2136079	2136591
	HDIA_1251	gcvPB	putative glycine dehydrogenase [decarboxylating] subunit 2	1.4.4.2	E	GO:0004375,GO:0019464	1347968	1346391
	HDIA_1171	ppdK_1	Pyruvate, phosphate dikinase	2.7.9.1	G	GO:0005524,GO:0006090,GO:0016301,GO:0046872,GO:0050242	1264862	1267531
	HDIA_3367	---	hypothetical protein	---	S	---	3631254	3630175
	HDIA_1792	---	hypothetical protein	---	S	GO:0000270,GO:0005886,GO:0016021,GO:0043164,GO:0071555	1921576	1922385
	HDIA_0462	dmlR_2	D-malate degradation protein R	---	X	GO:0003677,GO:0003700,GO:0006351	502760	501861
	HDIA_3903	ydfH_7	putative HTH-type transcriptional regulator YdfH	---	K	GO:0003677,GO:0003700,GO:0006351	4217754	4218443
	HDIA_0740	---	hypothetical protein	---	X	---	793495	794130
	HDIA_4810	---	HIT domain protein	---	F,G	GO:0003824	5263339	5263749
	HDIA_0372	---	N-glycosyltransferase	---	M	---	401859	403088
	HDIA_2278	---	baseplate assembly protein	---	R	GO:0098025	2414645	2415727
	HDIA_1963	---	hypothetical protein	---	X	---	2111233	2111610
	HDIA_2089	dctD_1	C4-dicarboxylate transport transcriptional regulatory protein DctD	---	T	GO:0000160,GO:0005524,GO:0005622,GO:0006351,GO:0006355,GO:0032892,GO:0043565	2232586	2231195
	HDIA_3005	---	Peptidase inhibitor I78 family protein	---	S	---	3241177	3240422
	HDIA_0858	rbsB_1	D-ribose-binding periplasmic protein precursor	---	G	GO:0005886,GO:0015145,GO:0015749,GO:0016021	911540	912478
	HDIA_3954	copA_2	Copper-exporting P-type ATPase A	3.6.3.-	P	GO:0005507,GO:0005524,GO:0005886,GO:0006825,GO:0016021,GO:0019829	4274093	4276330
	HDIA_4366	lcfB_2	Long-chain-fatty-acid--CoA ligase	6.2.1.3	I	GO:0005524,GO:0008203,GO:0016874	4750738	4752273
	HDIA_4272	---	hypothetical protein	---	X	---	4643175	4644062
	HDIA_4061	hisN	Histidinol-phosphatase	3.1.3.15	G	GO:0000105,GO:0004401,GO:0006021,GO:0008934,GO:0009507,GO:0016311,GO:0046854,GO:0046872,GO:0052832,GO:0052833,GO:0052834	4395690	4396493
	HDIA_1916	phoP_2	Alkaline phosphatase synthesis transcriptional regulatory protein PhoP	---	T	GO:0000160,GO:0003677,GO:0005737,GO:0006351,GO:0006355,GO:0010106	2056584	2056973
	HDIA_4631	---	hypothetical protein	---	L	GO:0000719,GO:0003677,GO:0003914,GO:0018298,GO:0046872,GO:0051539,GO:0071949	5048342	5048662
	HDIA_4240	---	Tripartite tricarboxylate transporter TctA family protein	---	S	---	4610358	4608850
	HDIA_3911	---	putative efflux pump membrane fusion protein	---	U	GO:0005886,GO:0009306	4228364	4227363
	HDIA_1842	---	cytochrome c oxidase, cbb3-type, subunit III	---	C	GO:0009055,GO:0020037	1973971	1974393
	HDIA_4182	metF	5,10-methylenetetrahydrofolate reductase	1.5.1.20	E	GO:0004489,GO:0005829,GO:0006730,GO:0009086,GO:0035999,GO:0046654,GO:0051289,GO:0071949	4553568	4552660
	HDIA_2044	---	quinoprotein dehydrogenase-associated probable ABC transporter substrate-binding protein	---	E,T	GO:0042597,GO:0046170	2183954	2184829
	HDIA_0982	eamA_1	putative amino-acid metabolite efflux pump	---	S	GO:0005886,GO:0006865,GO:0016021	1060218	1061171
	HDIA_0133	hutH	Histidine ammonia-lyase	4.3.1.3	E	GO:0004397,GO:0005737,GO:0019556,GO:0019557	150102	148570
	HDIA_4830	alkB	Alpha-ketoglutarate-dependent dioxygenase AlkB	1.14.11.33	L	GO:0006281,GO:0046872,GO:0051213	5288921	5289547
	HDIA_2803	fixK_2	Nitrogen fixation regulation protein FixK	---	T	GO:0003677,GO:0003700,GO:0005622,GO:0006351,GO:0009399	3008943	3008173
	HDIA_3689	xylF_2	2-hydroxymuconate semialdehyde hydrolase	3.7.1.9	R	---	3980463	3979423
	HDIA_1403	lpxD	UDP-3-O-acylglucosamine N-acyltransferase	2.3.1.-	M	GO:0009245,GO:0016410	1516974	1518026
	HDIA_0916	nodM	Glutamine--fructose-6-phosphate aminotransferase [isomerizing]	2.6.1.16	M	GO:0004360,GO:0005829,GO:0006002,GO:0006047,GO:0006487,GO:0006541,GO:0030246	981486	983312
	HDIA_4783	---	hypothetical protein	---	S	GO:0016021	5229833	5230216
	HDIA_0362	---	Bacterial SH3 domain protein	---	X	---	393752	393423
	HDIA_3260	gatA_6	Glutamyl-tRNA(Gln) amidotransferase subunit A	6.3.5.-	J	GO:0004040,GO:0016884	3515579	3514167
	HDIA_2539	tamB	Autotransporter assembly factor TamB	---	X	---	2704623	2709236
	HDIA_4585	rpsA	30S ribosomal protein S1	---	J	GO:0003723,GO:0003735,GO:0005840,GO:0006412	4999411	5001111
	HDIA_3527	comR	Copper outer membrane regulator	---	K	GO:0003677,GO:0006351,GO:0045892,GO:0046688	3808151	3807528
	HDIA_3375	---	Tripartite tricarboxylate transporter TctA family protein	---	S	---	3640697	3639177
	HDIA_0811	dapAL	putative DapA-like lyase	4.-.-.-	E	GO:0005737,GO:0008840,GO:0009089,GO:0019877	853846	854754
	HDIA_2268	---	Mu-like prophage I protein	---	S	---	2408766	2409782
	HDIA_1179	---	putative protein tyrosine phosphatase	---	X	GO:0004725	1275857	1275345
	HDIA_2001	---	Phage Tail Protein X	---	X	---	2140276	2140500
	HDIA_4203	ynfM	Inner membrane transport protein YnfM	---	P	GO:0005886,GO:0016021,GO:0055085	4573195	4574394
	HDIA_0810	glnQ_2	Glutamine transport ATP-binding protein GlnQ	---	E	GO:0005524,GO:0005886,GO:0015424	852992	853816
	HDIA_4404	perR	Peroxide-responsive repressor PerR	---	K	GO:0003677,GO:0003700,GO:0005737,GO:0006351,GO:0046872	4786597	4787079
	HDIA_2182	---	hypothetical protein	---	S	---	2333993	2334757
	HDIA_3450	---	CDP-alcohol phosphatidyltransferase	---	I	GO:0008444,GO:0008654,GO:0016021	3725023	3724391
	HDIA_2080	tdcB_2	L-threonine dehydratase catabolic TdcB	4.3.1.19	E	GO:0004794,GO:0009097,GO:0030170	2218295	2219341
	HDIA_3566	---	hypothetical protein	---	X	---	3849387	3849791
	HDIA_3119	rbsC_9	Ribose transport system permease protein RbsC	---	G	GO:0005886,GO:0015145,GO:0015749,GO:0016021	3368661	3367639
	HDIA_4675	marR	Multiple antibiotic resistance protein MarR	---	K	GO:0003677,GO:0003700,GO:0005737,GO:0006351	5097679	5097176
	HDIA_2095	chrR	Transcriptional activator ChrR	---	K	GO:0003677,GO:0006351,GO:0006355,GO:0046872	2238907	2239581
	HDIA_4228	---	acyl-CoA esterase	---	X	---	4598864	4598010
	HDIA_3274	nhaA_3	Sodium/proton antiporter NhaA	---	P	GO:0005886,GO:0006885,GO:0015081,GO:0015297,GO:0016021	3528550	3530379
	HDIA_2038	cshA	DEAD-box ATP-dependent RNA helicase CshA	3.6.4.13	X	GO:0003723,GO:0004004,GO:0005524,GO:0005737,GO:0005886,GO:0006401,GO:0009409,GO:0010501,GO:0042254,GO:0043590	2177852	2175996
	HDIA_1405	lpxA	Acyl-[acyl-carrier-protein]--UDP-N- acetylglucosamine O-acyltransferase	2.3.1.129	M	GO:0005737,GO:0008780,GO:0009245	1518513	1519322
	HDIA_0882	rfbF	Glucose-1-phosphate cytidylyltransferase	2.7.7.33	M	GO:0000166,GO:0009243,GO:0046872,GO:0047343	937450	938220
	HDIA_3067	---	Transposase	---	L	GO:0003677,GO:0006310,GO:0015074,GO:0032196	3315733	3314228
	HDIA_0428	hoxH	NAD-reducing hydrogenase HoxS subunit beta	1.12.1.2	C	GO:0005737,GO:0008901,GO:0016151,GO:0047985	463633	462185
	HDIA_0408	hupR1	Hydrogenase transcriptional regulatory protein hupR1	---	T	GO:0000160,GO:0005524,GO:0005737,GO:0006351,GO:0006355,GO:0043565	444763	443246
	HDIA_4852	mocA	Molybdenum cofactor cytidylyltransferase	2.7.7.76	H	GO:0016779	5312195	5310573
	HDIA_2971	lpxC	UDP-3-O-[3-hydroxymyristoyl] N-acetylglucosamine deacetylase	3.5.1.-	M	GO:0008759,GO:0009245	3199193	3198246
	HDIA_0241	---	Purine-binding protein precursor	---	X	GO:0005886	264806	265837
	HDIA_4390	nifA	Nif-specific regulatory protein	---	K,T	GO:0000160,GO:0003700,GO:0005524,GO:0005622,GO:0006351,GO:0009399,GO:0043565,GO:0046872	4773786	4772005
	HDIA_0101	nsrR	HTH-type transcriptional repressor NsrR	---	K	GO:0003677,GO:0046872,GO:0051537	119477	119022
	HDIA_3802	---	Flp pilus assembly protein, pilin Flp	---	X	---	4104349	4104579
	HDIA_0981	rhtB_2	Homoserine/homoserine lactone efflux protein	---	E	GO:0005886,GO:0006865,GO:0016021	1059488	1060102
	HDIA_4690	---	Flp pilus assembly protein TadG	---	U	GO:0016021	5115846	5116526
	HDIA_3921	mtcA2	Carbonic anhydrase 2	4.2.1.1	P	GO:0004089,GO:0008270,GO:0015976	4236832	4236110
	HDIA_1201	gpmA_2	2,3-bisphosphoglycerate-dependent phosphoglycerate mutase	5.4.2.1	G	GO:0003824	1293097	1292453
	HDIA_3120	yjjM	putative HTH-type transcriptional regulator YjjM	---	K	GO:0003677,GO:0003700,GO:0006351,GO:0006355,GO:0019584	3368914	3369816
	HDIA_4775	fixK_4	Nitrogen fixation regulation protein FixK	---	T	GO:0003677,GO:0003700,GO:0005622,GO:0006351,GO:0009399	5223216	5222479
	HDIA_3486	hilA_2	Transcriptional regulator HilA	---	X	GO:0004016,GO:0005524,GO:0005622,GO:0035556	3765660	3767330
	HDIA_0336	hemD	uroporphyrinogen-III synthase	4.2.1.75	H	GO:0004852,GO:0016021,GO:0033014	360604	361356
	HDIA_2051	dhmA_2	Haloalkane dehalogenase	3.8.1.5	X	GO:0000287,GO:0004301,GO:0005777,GO:0009636,GO:0016787,GO:0019439,GO:0033885,GO:0042577,GO:0046839	2190016	2190765
	HDIA_1331	---	hypothetical protein	---	X	GO:0016021	1441049	1440432
	HDIA_0319	fixB	Electron transfer flavoprotein large subunit	---	C	GO:0009055,GO:0009399,GO:0050660,GO:0055114	343803	344915
	HDIA_0203	---	hypothetical protein	---	S	GO:0006950	225038	226015
	HDIA_3996	proA_1	Gamma-glutamyl phosphate reductase	1.2.1.41	E	GO:0004350,GO:0005737,GO:0050661,GO:0055129	4320674	4319391
	HDIA_2328	hflX	GTP-binding protein HflX	---	R	GO:0000287,GO:0003924,GO:0005525,GO:0005737	2462185	2463600
	HDIA_1051	rsmE	Ribosomal RNA small subunit methyltransferase E	2.1.1.193	X	GO:0005737,GO:0006364,GO:0008168	1132277	1131528
	HDIA_2720	---	UDP-2,3-diacylglucosamine hydrolase	---	R	GO:0016787	2911415	2912221
	HDIA_1025	cynR_2	Cyn operon transcriptional activator	---	K	GO:0003677,GO:0003700,GO:0006351,GO:0010212	1108698	1109660
	HDIA_0684	---	D-tagatose 3-epimerase	5.3.1.-	G	---	751826	750939
	HDIA_3241	ycjO	Inner membrane ABC transporter permease protein YcjO	---	G	GO:0005886,GO:0008643,GO:0016021	3493449	3494333
	HDIA_0874	gspD	Putative general secretion pathway protein D	---	U	GO:0005623,GO:0009306	930555	929179
	HDIA_4828	---	hypothetical protein	---	S	---	5288246	5287761
	HDIA_4460	---	type I secretion membrane fusion protein, HlyD family	---	M	GO:0000271,GO:0015159,GO:0016020,GO:0042597	4849174	4850478
	HDIA_0189	rpoN2	RNA polymerase sigma-54 factor 2	---	K	GO:0003677,GO:0003700,GO:0003899,GO:0006352,GO:0016987	213534	212062
	HDIA_4085	---	hypothetical protein	---	R	---	4423786	4424985
	HDIA_3029	rhtB_4	Homoserine/homoserine lactone efflux protein	---	E	GO:0005886,GO:0006865,GO:0016021	3266390	3267022
	HDIA_2830	---	putative enzyme related to lactoylglutathione lyase	---	E	---	3039124	3038702
	HDIA_4058	---	hypothetical protein	---	X	---	4392653	4392898
	HDIA_1408	alsT	Amino-acid carrier protein AlsT	---	E	GO:0005886,GO:0015655,GO:0016021	1522890	1521460
	HDIA_1671	---	hypothetical protein	---	X	---	1802052	1801117
	HDIA_3750	---	hypothetical protein	---	X	---	4049267	4049061
	HDIA_0183	gcvA_1	Gcv operon activator	---	X	GO:0003677,GO:0003700,GO:0005737,GO:0006351	207142	208053
	HDIA_3827	---	hypothetical protein	---	X	---	4127491	4127892
	HDIA_3774	argC	N-acetyl-gamma-glutamyl-phosphate reductase	1.2.1.38	E	GO:0003942,GO:0005737,GO:0006526,GO:0051287	4077337	4076378
	HDIA_4596	---	hypothetical protein	---	X	---	5013509	5013838
	HDIA_3519	lgt	Prolipoprotein diacylglyceryl transferase	2.4.99.-	M	GO:0005886,GO:0008961,GO:0009249,GO:0016021,GO:0042158	3799904	3800791
	HDIA_3278	gabR	HTH-type transcriptional regulatory protein GabR	---	K	GO:0003677,GO:0003700,GO:0006351,GO:0008483,GO:0030170	3535101	3533644
	HDIA_3074	---	cyclic 3',5'-adenosine monophosphate phosphodiesterase	---	X	GO:0016787	3323515	3324474
	HDIA_2633	---	Glyoxalase/Bleomycin resistance protein/Dioxygenase superfamily protein	---	R	---	2808906	2809448
	HDIA_0270	ispA	Farnesyl diphosphate synthase	2.5.1.10	X	GO:0004161,GO:0004337,GO:0005829,GO:0033384,GO:0045337,GO:0046872	296803	297741
	HDIA_2856	---	Bacterial regulatory proteins, tetR family	---	K	GO:0003677,GO:0006351,GO:0006355	3066359	3065724
	HDIA_1835	liaS_1	Sensor histidine kinase LiaS	2.7.13.3	T	GO:0000155,GO:0005524,GO:0005622,GO:0005886,GO:0008643,GO:0016021	1966652	1965306
	HDIA_1624	---	MAPEG family protein	---	S	GO:0016021	1759173	1759598
	HDIA_0117	dapE_1	Succinyl-diaminopimelate desuccinylase	3.5.1.18	E	GO:0008237,GO:0008270,GO:0009014,GO:0009089,GO:0019877,GO:0050897	132807	134012
	HDIA_3882	aceE	Pyruvate dehydrogenase E1 component	1.2.4.1	C	GO:0000287,GO:0004739,GO:0005576,GO:0005618,GO:0005886,GO:0006096,GO:0045254,GO:0055114	4196111	4198510
	HDIA_0031	glmU_1	Bifunctional protein GlmU	---	M	GO:0004475,GO:0005525,GO:0009298	37663	38424
	HDIA_4533	---	N-glycosyltransferase	---	M	GO:0004169,GO:0004582,GO:0006487,GO:0006506,GO:0019348,GO:0035269	4932262	4933389
	HDIA_3282	ydcV_5	Inner membrane ABC transporter permease protein YdcV	---	E	GO:0005886,GO:0006810,GO:0016021	3538850	3540109
	HDIA_1591	atpE_2	Lipid-binding protein	---	C	GO:0005886,GO:0008289,GO:0015078,GO:0015986,GO:0015991,GO:0016021,GO:0045263	1726575	1726330
	HDIA_0592	lepA	Elongation factor 4	3.6.5.-	M	GO:0003746,GO:0003924,GO:0005525,GO:0005886,GO:0043022,GO:0045727	639706	641511
	HDIA_0954	hemAT	Heme-based aerotactic transducer HemAT	---	N,T	GO:0005886,GO:0006935,GO:0009881,GO:0016021,GO:0018298	1024626	1025978
	HDIA_2760	glgX_1	Glycogen debranching enzyme	3.2.1.-	G	GO:0004133,GO:0004553,GO:0005980,GO:0043169	2959221	2957050
	HDIA_1926	---	Cytochrome b-562	---	C	GO:0016021,GO:0022904	2068004	2068498
	HDIA_1790	clpP_2	ATP-dependent Clp protease proteolytic subunit	3.4.21.92	O	GO:0004252,GO:0005737	1920250	1920894
	HDIA_2589	thiL	Thiamine-monophosphate kinase	2.7.4.16	H	GO:0000287,GO:0005524,GO:0009030,GO:0009228,GO:0009229	2764546	2763533
	HDIA_3349	---	Serine proteasec	3.4.21.-	O	GO:0004252,GO:0016021	3612578	3611622
	HDIA_3442	limB_3	Limonene 1,2-monooxygenase	1.14.13.107	C	GO:0004497,GO:0016705	3715811	3714777
	HDIA_4844	xerC_2	Tyrosine recombinase XerC	---	L	GO:0003677,GO:0005737,GO:0006313,GO:0007049,GO:0007059,GO:0009037,GO:0051301	5303537	5304484
	HDIA_2879	thyA	Thymidylate synthase	2.1.1.45	F	GO:0004799,GO:0005737,GO:0006231,GO:0006235	3085457	3084663
	HDIA_4062	---	lysophospholipase L2	---	I	GO:0004622,GO:0005886,GO:0006629,GO:0016020,GO:0016747	4397510	4396470
	HDIA_4443	nicB_3	Nicotinate dehydrogenase subunit B	1.17.2.1	C	GO:0009055,GO:0016021,GO:0016725,GO:0019439,GO:0020037,GO:0046872,GO:0055114	4822820	4826392
	HDIA_3128	iucD	L-lysine N6-monooxygenase	1.14.13.59	Q	GO:0005737,GO:0005886,GO:0019270,GO:0047091,GO:0055072	3379490	3378162
	HDIA_4562	aroQ_2	3-dehydroquinate dehydratase	4.2.1.10	E	GO:0003855,GO:0009073,GO:0009423	4970722	4971177
	HDIA_0188	---	Ribosome-associated factor Y	---	X	GO:0044238	211729	211145
	HDIA_4850	manX	EIIAB-Man	---	G	GO:0005737,GO:0009401,GO:0016021,GO:0016301,GO:0016773	5309852	5310253
	HDIA_4307	livH_9	LIV-I protein H	---	E	GO:0005215,GO:0005886,GO:0016021	4685882	4684920
	HDIA_4119	dmlR_17	D-malate degradation protein R	---	K	GO:0003677,GO:0003700,GO:0006108,GO:0006351,GO:0045892,GO:0045893	4467608	4468507
	HDIA_0630	cutS_1	Carbon monoxide dehydrogenase small chain	1.2.99.2	C	GO:0009055,GO:0018492,GO:0046872,GO:0051537	684005	684496
	HDIA_1012	thiM	Hydroxyethylthiazole kinase	2.7.1.50	H	GO:0000287,GO:0004417,GO:0005524,GO:0009228,GO:0009229	1091899	1092708
	HDIA_3997	---	hypothetical protein	---	X	---	4321012	4322391
	HDIA_1184	---	hypothetical protein	---	S	GO:0005886	1279762	1281684
	HDIA_0924	drrA_1	Doxorubicin resistance ATP-binding protein DrrA	3.6.3.-	V	GO:0005524,GO:0006810,GO:0016887	988386	989174
	HDIA_3351	oprF_3	Root adhesin	---	M	GO:0005509,GO:0006811,GO:0008360,GO:0009279,GO:0015288,GO:0046930	3613920	3614552
	HDIA_0915	glmU_2	Bifunctional protein GlmU	---	M	GO:0000287,GO:0000902,GO:0003977,GO:0005737,GO:0006048,GO:0008360,GO:0009103,GO:0009245,GO:0009252,GO:0019134,GO:0071555	981221	979863
	HDIA_0769	---	hypothetical protein	---	X	---	809146	808229
	HDIA_1727	---	NADH oxidase	1.-.-.-	C	GO:0010181,GO:0016491,GO:0046872,GO:0051539	1851480	1852574
	HDIA_0411	---	Coenzyme F420-reducing hydrogenase, alpha subunit	---	S	GO:0003677	446954	446049
	HDIA_1707	acr1	Fatty acyl-CoA reductase	1.2.1.-	I,Q	GO:0016491	1836236	1837189
	HDIA_1828	---	hypothetical protein	---	X	GO:0016021	1960675	1959518
	HDIA_4835	ahpD	alkylhydroperoxidase AhpD family core domain protein	---	S	GO:0051920	5295510	5295055
	HDIA_3574	nitA	Aliphatic nitrilase	3.5.5.7	R	GO:0000257,GO:0006807	3857118	3856045
	HDIA_1206	tlyA	16S/23S rRNA (cytidine-2'-O)-methyltransferase TlyA	2.1.1.226	J	GO:0003723,GO:0005737,GO:0005886,GO:0008649,GO:0019836,GO:0031167	1298208	1297465
	HDIA_3895	---	thiol:disulfide interchange protein precursor	---	O	GO:0005886,GO:0016021,GO:0017004,GO:0030435,GO:0055114	4211767	4211033
	HDIA_1955	---	hypothetical protein	---	X	---	2100782	2100618
	HDIA_0062	---	HPP family protein	---	T	GO:0016021	75234	74722
	HDIA_1021	bacA_1	Vitamin B12 transport ATP-binding protein BacA	---	V	GO:0005524,GO:0005576,GO:0005886,GO:0005887,GO:0042626,GO:0052572	1103223	1105103
	HDIA_4816	dnaJ_4	Chaperone protein DnaJ	---	O	GO:0005524,GO:0005737,GO:0006260,GO:0006457,GO:0008270,GO:0009408	5269695	5268577
	HDIA_0812	---	Proline racemase	5.1.1.4	E	GO:0018112	854759	855766
	HDIA_4143	mcbR_4	HTH-type transcriptional regulator McbR	---	X	GO:0003677,GO:0003700,GO:0006351	4500546	4501244
	HDIA_1031	---	hypothetical protein	---	X	---	1114820	1113645
	HDIA_1953	prsE_1	Type I secretion system membrane fusion protein PrsE	---	U	GO:0005886,GO:0008565,GO:0009306,GO:0016021,GO:0055085	2097700	2096339
	HDIA_0077	---	sarcosine oxidase, delta subunit family	---	E	GO:0005737,GO:0008115,GO:0046653	92111	91812
	HDIA_0626	degU	Protease production enhancer protein	---	T	GO:0000160,GO:0003677,GO:0005622,GO:0006071,GO:0006351,GO:0006355	679510	680169
	HDIA_2127	ntaB	FMN reductase (NADH) NtaB	1.5.1.42	R	GO:0010181,GO:0016491	2273010	2273519
	HDIA_2171	---	hypothetical protein	---	X	GO:0016021	2321598	2321389
	HDIA_4025	---	hypothetical protein	---	S	---	4353668	4355122
	HDIA_2279	---	phage tail protein I	---	R	---	2415720	2416382
	HDIA_1054	---	hypothetical protein	---	S	GO:0016021	1134615	1135910
	HDIA_0227	---	ANTAR domain protein	---	K	GO:0003723	251914	251318
	HDIA_2019	arnC_2	Undecaprenyl-phosphate 4-deoxy-4-formamido-L-arabinose transferase	2.4.2.53	X	GO:0005886,GO:0009103,GO:0009245,GO:0016021,GO:0016787	2156355	2157989
	HDIA_1964	---	hypothetical protein	---	X	---	2111610	2112029
	HDIA_1597	fabI_2	Enoyl-[acyl-carrier-protein] reductase [NADH] FabI	1.3.1.9	I	GO:0004318,GO:0005886,GO:0006633	1729979	1731289
	HDIA_4809	dinF	DNA-damage-inducible protein F	---	V	GO:0005886,GO:0006855,GO:0015238,GO:0015297,GO:0016021	5261948	5263342
	HDIA_2749	rnc	Ribonuclease 3	3.1.26.3	K	GO:0004525,GO:0005737,GO:0006364,GO:0006397,GO:0008033,GO:0016075,GO:0019843,GO:0046872	2946902	2946183
	HDIA_0139	sbmA	Peptide antibiotic transporter SbmA	---	I	GO:0005524,GO:0005886,GO:0016021,GO:0042626	156940	158235
	HDIA_2008	---	hypothetical protein	---	X	---	2145644	2145820
	HDIA_3928	---	Polysaccharide biosynthesis protein	---	M	GO:0000271,GO:0005886,GO:0006810,GO:0016021	4244757	4246100
	HDIA_0875	---	Flp pilus assembly protein CpaB	---	U	---	931384	930611
	HDIA_3826	sugB_6	Trehalose transport system permease protein SugB	---	G	GO:0005886,GO:0008643,GO:0016021	4126607	4127491
	HDIA_3775	---	Possibl zinc metallo-peptidase	---	S	GO:0008237	4077906	4077469
	HDIA_1140	atpE_1	Lipid-binding protein	---	C	GO:0005886,GO:0008289,GO:0015078,GO:0015986,GO:0015991,GO:0016021,GO:0045263	1232347	1232568
	HDIA_1504	rplK	50S ribosomal protein L11	---	J	GO:0003735,GO:0005840,GO:0006412,GO:0070180	1625971	1626399
	HDIA_3875	dmpP_2	Phenol hydroxylase P5 protein	1.14.13.7	C	GO:0005727,GO:0009055,GO:0018662,GO:0046191,GO:0046872,GO:0051537	4190864	4189776
	HDIA_2646	purL_1	Phosphoribosylformylglycinamidine synthase 2	6.3.5.3	F	GO:0000287,GO:0004642,GO:0005524,GO:0005737,GO:0006189	2824971	2822773
	HDIA_3614	---	yiaA/B two helix domain protein	---	S	GO:0016021	3903166	3902879
	HDIA_0904	---	ASPIC and UnbV	---	S	---	968613	966946
	HDIA_1247	---	decaheme c-type cytochrome, DmsE family	---	S	---	1342399	1340840
	HDIA_0683	kdgK_1	2-dehydro-3-deoxygluconokinase	2.7.1.45	G	GO:0004747,GO:0005524,GO:0006014,GO:0008865,GO:0019252	750930	749947
	HDIA_2526	rpsC	30S ribosomal protein S3	---	J	GO:0003729,GO:0003735,GO:0006412,GO:0015935,GO:0019843	2694100	2693363
	HDIA_0852	budC_1	Diacetyl reductase [(S)-acetoin forming]	1.1.1.304	I,Q	GO:0045150,GO:0052588	905684	904902
	HDIA_3618	---	hypothetical protein	---	X	---	3906985	3907989
	HDIA_3707	proX	Prolyl-tRNA deacylase ProX	---	S	GO:0002161,GO:0005737,GO:0006450,GO:0043906	3998332	3997766
	HDIA_0059	ywhB	2-hydroxymuconate tautomerase	5.3.2.6	X	GO:0006725,GO:0016853	72682	72473
	HDIA_0185	ibpA_1	16 kDa heat shock protein A	---	X	---	209375	209803
	HDIA_2361	fadK	Short-chain-fatty-acid--CoA ligase	6.2.1.-	Q	GO:0005524,GO:0016874,GO:0017000	2509825	2508185
	HDIA_3360	modB_2	Molybdenum transport system permease protein ModB	---	P	GO:0005886,GO:0015098,GO:0016021	3623203	3622517
	HDIA_1989	---	hypothetical protein	---	X	---	2130261	2130467
	HDIA_3781	rlmN	Dual-specificity RNA methyltransferase RlmN	2.1.1.-	R	GO:0000049,GO:0002935,GO:0005737,GO:0019843,GO:0046872,GO:0051539,GO:0070040,GO:0070475	4081754	4083079
	HDIA_2825	---	hypothetical protein	---	X	---	3034751	3034557
	HDIA_1646	trbL	conjugal transfer protein TrbL	---	U	GO:0005623,GO:0016021,GO:0030255	1782414	1781050
	HDIA_3822	glpD	Aerobic glycerol-3-phosphate dehydrogenase	1.1.5.3	C	GO:0006071,GO:0006072,GO:0009331,GO:0052591	4121935	4123452
	HDIA_2497	nlpD	Murein hydrolase activator NlpD precursor	---	M	GO:0005886	2672250	2670823
	HDIA_2220	---	Glycerate dehydrogenase	1.1.1.29	C	GO:0008465,GO:0051287	2378966	2379940
	HDIA_1776	phnI	Alpha-D-ribose 1-methylphosphonate 5-triphosphate synthase subunit PhnI	2.7.8.37	P	GO:0019634,GO:0061693	1906648	1907760
	HDIA_3513	envZ_3	Osmolarity sensor protein EnvZ	2.7.13.3	T	GO:0000155,GO:0000160,GO:0005524,GO:0005622,GO:0005886,GO:0016021,GO:0018106,GO:0046777	3794514	3795989
	HDIA_3314	---	hypothetical protein	---	S	GO:0016021	3571061	3570426
	HDIA_2056	---	hypothetical protein	---	X	GO:0016021	2194136	2194468
	HDIA_4733	---	Protease inhibitor Inh	---	M	GO:0004866,GO:0009279	5172599	5172081
	HDIA_2063	---	hypothetical protein	---	S	GO:0016021	2199955	2198789
	HDIA_1886	---	hypothetical protein	---	X	---	2025728	2025934
	HDIA_1621	rlmE	Ribosomal RNA large subunit methyltransferase E	2.1.1.166	J	GO:0005737,GO:0008650	1756043	1756771
	HDIA_3480	---	hypothetical protein	---	S	---	3759515	3758844
	HDIA_2339	---	type VI secretion system lysozyme-like protein	---	S	---	2475093	2475644
	HDIA_0332	ttgR_1	Toluene efflux pump ttgABC operon repressor	---	K	GO:0003677,GO:0006351,GO:0006355	357318	356734
	HDIA_3038	---	Methyltransferase domain protein	---	R	GO:0008168	3283616	3282918
	HDIA_2874	hflK	Modulator of FtsH protease HflK	---	O	GO:0006508,GO:0008233,GO:0016021	3081186	3080095
	HDIA_2219	sucD_2	Succinyl-CoA ligase [ADP-forming] subunit alpha	6.2.1.5	C	GO:0005524,GO:0048037,GO:0050074	2377886	2378794
	HDIA_0146	mmuM	homocysteine methyltransferase	2.1.1.10	E	GO:0008168	166269	165286
	HDIA_4646	coaA_2	Pantothenate kinase	2.7.1.33	H	GO:0004849,GO:0005524,GO:0005829,GO:0006206,GO:0006222,GO:0043097	5067585	5066929
	HDIA_4719	cheD	Chemoreceptor glutamine deamidase CheD	3.5.1.44	N,T	GO:0006935,GO:0050568	5154991	5155623
	HDIA_0337	---	chromosome segregation protein SMC	---	S	GO:0016021	361637	363544
	HDIA_2668	---	alkaline phosphatase (Esterase-like activity of phytase)	---	---	---	2849204	2851402
	HDIA_3685	---	N-formylglutamate deformylase	---	E	GO:0008745,GO:0009253	3976103	3975279
	HDIA_2449	---	hypothetical protein	---	S	GO:0004601,GO:0046872	2621451	2619436
	HDIA_4755	cheY_7	Chemotaxis protein CheY	---	T	GO:0000160,GO:0005737,GO:0046872	5204118	5203633
	HDIA_2465	---	auxin efflux carrier	---	P	GO:0005886,GO:0016021,GO:0055085	2636703	2635738
	HDIA_3426	---	hypothetical protein	---	S	GO:0005886	3699760	3699176
	HDIA_1192	---	Thermophilic glucose-6-phosphate isomerase	---	X	---	1286187	1286687
	HDIA_1163	sppA_2	Putative signal peptide peptidase SppA	3.4.21.-	O,U	GO:0005886,GO:0006885,GO:0008233,GO:0015081,GO:0015297,GO:0016021	1256257	1255400
	HDIA_2978	ftsW	Cell division protein FtsW	---	D	GO:0005886,GO:0006810,GO:0007049,GO:0008360,GO:0009252,GO:0016021,GO:0051301,GO:0071555	3209436	3208276
	HDIA_3547	cheY_5	Chemotaxis protein CheY	---	T	GO:0000160,GO:0005737,GO:0006935,GO:0046872,GO:0097588	3828501	3828136
	HDIA_2696	cusR_3	Transcriptional regulatory protein CusR	---	T	GO:0000160,GO:0003677,GO:0005737,GO:0006351,GO:0006355	2883339	2882662
	HDIA_2947	dauA	Dicarboxylic acid uptake system A	---	P	GO:0005887,GO:0008271,GO:0015116,GO:0015138,GO:0015141,GO:0015183,GO:0015741,GO:0071422,GO:0089712,GO:1902358	3168171	3169856
	HDIA_4087	---	hypothetical protein	---	X	---	4426336	4425971
	HDIA_3252	---	hypothetical protein	---	X	---	3506144	3505149
	HDIA_0932	---	Omega-amino acid--pyruvate aminotransferase	2.6.1.18	E	GO:0005737,GO:0030170,GO:0042400,GO:0045303	995613	994222
	HDIA_3210	potB_2	Spermidine/putrescine transport system permease protein PotB	---	E	GO:0005886,GO:0006810,GO:0016021	3461392	3460535
	HDIA_4145	ydfH_8	putative HTH-type transcriptional regulator YdfH	---	K	GO:0003677,GO:0003700,GO:0006351	4503195	4502461
	HDIA_0602	tsaM1	Toluene-4-sulfonate monooxygenase system iron-sulfur subunit TsaM1	1.14.14.-	C	GO:0004497,GO:0005506,GO:0016708,GO:0019439,GO:0051537	653346	652288
	HDIA_4188	---	26 kDa periplasmic immunogenic protein precursor	---	S	GO:0042597	4559783	4559043
	HDIA_2611	---	hypothetical protein	---	R	GO:0005840,GO:0008080	2786049	2786735
	HDIA_2342	clpB_1	Chaperone protein ClpB	---	O	GO:0005524,GO:0005737	2478600	2481281
	HDIA_2968	prfB	Peptide chain release factor 2	---	J	GO:0005737,GO:0016149	3195023	3194055
	HDIA_1958	nucH	Thermonuclease precursor	3.1.31.1	X	GO:0000271	2109582	2109181
	HDIA_3713	---	biotin biosynthesis protein BioC	---	R	GO:0008168	4003814	4005265
	HDIA_0579	---	56kDa selenium binding protein (SBP56)	---	R	GO:0005634,GO:0005829,GO:0008430,GO:0015031,GO:0016020	630038	628635
	HDIA_4147	nicB_2	Nicotinate dehydrogenase subunit B	1.17.2.1	C	GO:0009055,GO:0016021,GO:0016725,GO:0019439,GO:0020037,GO:0046872,GO:0055114	4508936	4506660
	HDIA_0406	hypD	Hydrogenase expression/formation protein HypD	---	O	GO:0046872	442821	441682
	HDIA_4855	cysZ	Sulfate transporter CysZ	---	X	GO:0016021,GO:0016020,GO:0005887,GO:0019344,GO:0008272,GO:0006810,GO:0000103	5313927	5313232
	HDIA_2637	pcm_2	Protein-L-isoaspartate O-methyltransferase	2.1.1.77	X	GO:0004719,GO:0005737,GO:0030091	2816106	2815450
	HDIA_0912	sir_1	Sulfite reductase [ferredoxin]	1.8.7.1	C	GO:0020037,GO:0046872,GO:0050311,GO:0051539	978348	976690
	HDIA_4640	mnmE	tRNA modification GTPase MnmE	3.6.-.-	R	GO:0003924,GO:0005525,GO:0005737,GO:0006400,GO:0046872	5060238	5058901
	HDIA_0379	tauA	taurine-binding periplasmic protein	---	P	GO:0009970,GO:0006810,GO:0015734,GO:0005215,GO:0042597	411428	410400
	HDIA_0110	fadD	Long-chain-fatty-acid--CoA ligase	6.2.1.3	I	GO:0004467,GO:0005524,GO:0016020	126436	128166
	HDIA_0576	---	hypothetical protein	---	X	GO:0005634,GO:0005737,GO:0034198,GO:0060548,GO:0070301,GO:0071468,GO:0072755,GO:1990497	626656	626306
	HDIA_4105	otsA	Alpha,alpha-trehalose-phosphate synthase [UDP-forming]	2.4.1.15	G	GO:0003825,GO:0005992	4446323	4444956
	HDIA_3328	iolE_2	Inosose dehydratase	4.2.1.44	G	GO:0019310,GO:0030145,GO:0050114	3585744	3584686
	HDIA_2488	---	hypothetical protein	---	X	GO:0016021	2659637	2660416
	HDIA_4121	rcnA	nickel/cobalt efflux protein RcnA	---	P	GO:0005886,GO:0006824,GO:0015099,GO:0016021,GO:0046872	4469399	4470481
	HDIA_3295	---	urea carboxylase-associated protein 1	---	S	---	3551775	3552374
	HDIA_1577	acm	Lysozyme M1 precursor	3.2.1.17	X	GO:0003796,GO:0005615,GO:0005975,GO:0009253,GO:0016998	1709524	1710510
	HDIA_1497	gatA_2	Glutamyl-tRNA(Gln) amidotransferase subunit A	6.3.5.-	J	GO:0004040,GO:0016884	1618398	1619840
	HDIA_1451	trpE	Anthranilate synthase component 1	4.1.3.27	H	GO:0000162,GO:0004049,GO:0006541	1575876	1578083
	HDIA_1541	lpdC	Dihydrolipoyl dehydrogenase	1.8.1.4	C	GO:0004148,GO:0005737,GO:0006096,GO:0045454,GO:0050660	1669643	1671082
	HDIA_3149	tauB_4	Taurine import ATP-binding protein TauB	3.6.3.36	X	GO:0005524,GO:0006810,GO:0016887	3404677	3405501
	HDIA_3589	gatA_7	Glutamyl-tRNA(Gln) amidotransferase subunit A	6.3.5.-	J	GO:0005524,GO:0006412,GO:0050567	3876508	3875090
	HDIA_0939	ydcV_1	Inner membrane ABC transporter permease protein YdcV	---	X	GO:0005886,GO:0006810,GO:0016021	1003785	1004606
	HDIA_3357	---	hypothetical protein	---	X	---	3620031	3619555
	HDIA_3082	---	leucine/isoleucine/valine transporter permease subunit	---	X	GO:0005215,GO:0005886,GO:0016021	3329816	3330904
	HDIA_0135	hutI	Imidazolonepropionase	3.5.2.7	Q	GO:0005506,GO:0005737,GO:0008270,GO:0019556,GO:0019557,GO:0050480	152493	151285
	HDIA_0897	tylF	Macrocin O-methyltransferase	2.1.1.101	S	GO:0008168	957002	956328
	HDIA_4595	---	major curlin subunit	---	S	GO:0007155,GO:0009289	5011212	5013365
	HDIA_3704	---	Trm112p-like protein	---	S	---	3995760	3995509
	HDIA_2970	bamD	Competence lipoprotein ComL	---	S	GO:0009279,GO:0043165,GO:0051205	3197996	3197124
	HDIA_0172	hisH1	Imidazole glycerol phosphate synthase subunit HisH 1	2.4.2.-	E	GO:0000105,GO:0000107,GO:0005737,GO:0006541	198701	199351
	HDIA_3867	katG1	Catalase-peroxidase 1	1.11.1.21	P	GO:0004096,GO:0006979,GO:0020037,GO:0042744,GO:0046872	4180029	4177846
	HDIA_2746	---	hypothetical protein	---	S	GO:0008152,GO:0050355	2942789	2944318
	HDIA_3171	---	Bacterial regulatory proteins, tetR family	---	X	GO:0003677,GO:0006351,GO:0006355	3424454	3425170
	HDIA_2123	moxC_1	Putative monooxygenase MoxC	1.14.-.-	X	GO:0004497,GO:0016705,GO:0018896	2269265	2270572
	HDIA_2106	livF_3	LIV-I protein F	---	E	GO:0005524,GO:0005886,GO:0015658,GO:0016887	2248523	2249236
	HDIA_2216	gcvA_5	Gcv operon activator	---	K	GO:0003677,GO:0003700,GO:0005737,GO:0006351	2375200	2374250
	HDIA_4643	---	putative membrane protein	---	S	GO:0005886,GO:0016021	5064451	5064029
	HDIA_0235	rutF_1	FMN reductase (NADH) RutF	1.5.1.42	R	GO:0006212,GO:0008752,GO:0010181,GO:0019740,GO:0042602	258916	258368
	HDIA_4367	---	hypothetical protein	---	S	---	4752378	4752848
	HDIA_3983	---	bifunctional 3-demethylubiquinone-9 3-methyltransferase/ 2-octaprenyl-6-hydroxy phenol methylase	---	R	GO:0006744,GO:0008425,GO:0008689	4306830	4307666
	HDIA_1117	---	hypothetical protein	---	X	---	1206342	1206515
	HDIA_2238	---	MarR family protein	---	S	---	2392133	2392729
	HDIA_0247	pno	Pyridoxine 4-oxidase	1.1.3.12	E	GO:0042820,GO:0050237,GO:0050660	271954	273516
	HDIA_1476	---	hypothetical protein	---	X	GO:0009055,GO:0020037	1600510	1600827
	HDIA_3040	---	Soluble hydrogenase 42 kDa subunit	1.12.-.-	E	GO:0050281	3286913	3288103
	HDIA_1848	emrB_1	Multidrug resistance protein B	---	P	GO:0005886,GO:0009636,GO:0016021,GO:0046677,GO:0055085	1980897	1979305
	HDIA_0765	---	hypothetical protein	---	X	---	805542	805246
	HDIA_4848	phoR_3	Alkaline phosphatase synthesis sensor protein PhoR	2.7.13.3	T	GO:0000155,GO:0000271,GO:0005524,GO:0005622,GO:0005886,GO:0016021	5307253	5309139
	HDIA_1967	---	hypothetical protein	---	X	---	2114274	2115068
	HDIA_3191	---	hypothetical protein	---	X	---	3442541	3442759
	HDIA_2351	---	putative integral membrane protein	---	S	---	2496254	2496709
	HDIA_4213	echA8_2	putative enoyl-CoA hydratase echA8	4.2.1.17	I	GO:0016823	4584008	4583238
	HDIA_3906	siaT_7	Neu5Ac permease	---	G	GO:0016021	4220073	4221350
	HDIA_2785	dmsA	Dimethyl sulfoxide reductase DmsA precursor	1.8.5.3	C	GO:0003954,GO:0009055,GO:0030151,GO:0051536	2995333	2993243
	HDIA_2148	---	Maltose-binding periplasmic proteins/domains	---	G	GO:0005215	2295145	2293742
	HDIA_0827	---	putative inner membrane protein	---	S	GO:0005886,GO:0016021	872575	871394
	HDIA_4841	---	Bacterial regulatory proteins, tetR family	---	K	GO:0003677,GO:0006351,GO:0006355	5299265	5298657
	HDIA_1427	---	hypothetical protein	---	X	GO:0005737,GO:0009058,GO:0030170,GO:0030732	1543728	1544651
	HDIA_0923	---	hypothetical protein	---	S	---	988127	988351
	HDIA_4602	uxaC	Uronate isomerase	5.3.1.12	G	GO:0006064,GO:0008880	5017107	5018513
	HDIA_2757	---	uracil-DNA glycosylase, family 4	---	L	GO:0004844,GO:0006284,GO:0033958,GO:0051536	2953926	2954615
	HDIA_2306	fhcB	Formyltransferase/hydrolase complex Fhc subunit B	---	C	GO:0005737,GO:0006730,GO:0046294	2438457	2437621
	HDIA_4639	mnmG	Glucose-inhibited division protein A	---	D	GO:0002098,GO:0005737,GO:0016491,GO:0050660	5058626	5056743
	HDIA_4112	---	osmolarity response regulator	---	X	GO:0000155,GO:0005622	4457814	4456642
	HDIA_1895	folE	GTP cyclohydrolase 1	3.5.4.16	H	GO:0003934,GO:0005525,GO:0005737,GO:0006730,GO:0008270,GO:0035998,GO:0046654	2033833	2033204
	HDIA_0301	paaJ	3-oxoadipyl-CoA/3-oxo-5,6-dehydrosuberyl-CoA thiolase	2.3.1.174	I	GO:0019619,GO:0033812,GO:0042952	325523	326728
	HDIA_2135	aroE_1	Quinate/shikimate dehydrogenase	1.1.1.-	E	GO:0004764,GO:0009073,GO:0009423	2280449	2281384
	HDIA_0108	fmt_1	Methionyl-tRNA formyltransferase	2.1.2.9	J	GO:0004479	124636	125586
	HDIA_4642	rho	Transcription termination factor Rho	3.6.4.-	K	GO:0003723,GO:0004386,GO:0005524,GO:0006353,GO:0006355,GO:0008186	5063704	5062439
	HDIA_0848	---	hypothetical protein	---	X	---	901843	901700
	HDIA_0596	arnC_1	Undecaprenyl-phosphate 4-deoxy-4-formamido-L-arabinose transferase	2.4.2.53	M	GO:0009103,GO:0016757	644659	643712
	HDIA_3957	---	hypothetical protein	---	X	---	4278430	4278882
	HDIA_4372	hpt	Hypoxanthine phosphoribosyltransferase	2.4.2.8	F	GO:0000166,GO:0004422,GO:0005737,GO:0006166,GO:0032264,GO:0046872,GO:0052657	4756944	4757492
	HDIA_3154	cmpD_2	Bicarbonate transport ATP-binding protein CmpD	3.6.3.-	P	GO:0005524,GO:0015411,GO:0015734,GO:0043190	3409109	3409927
	HDIA_3070	dehH2	Haloacetate dehalogenase H-2	3.8.1.3	R	GO:0018784	3320604	3321371
	HDIA_0275	bdhA_1	D-beta-hydroxybutyrate dehydrogenase	1.1.1.30	C	GO:0003858	301261	302043
	HDIA_4801	---	hypothetical protein	---	S	GO:0016021	5254097	5253825
	HDIA_2933	argE_3	Acetylornithine deacetylase	3.5.1.16	E	GO:0008270,GO:0009014,GO:0009089,GO:0019877,GO:0050897	3152588	3151374
	HDIA_1642	---	hypothetical protein	---	X	---	1778099	1777842
	HDIA_3198	---	hypothetical protein	---	S	GO:0006950	3449086	3448643
	HDIA_2460	pcs	Phosphatidylcholine synthase	2.7.8.24	I	GO:0005886,GO:0008654,GO:0016021,GO:0050520	2632305	2631586
	HDIA_3230	---	Low-molecular weight cobalt-containing nitrile hydratase subunit alpha	4.2.1.84	S	GO:0006807,GO:0046914,GO:0080109	3479194	3479811
	HDIA_2591	ribH1	6,7-dimethyl-8-ribityllumazine synthase 1	2.5.1.78	H	GO:0000906,GO:0009231,GO:0009349,GO:0016740	2765521	2765069
	HDIA_1090	---	hypothetical protein	---	X	GO:0016021	1180146	1178503
	HDIA_3734	dld	D-lactate dehydrogenase	1.1.1.28	C	GO:0005886,GO:0005887,GO:0008720,GO:0009055,GO:0009060,GO:0009061,GO:0016901,GO:0019516,GO:0022904,GO:0031234,GO:0050660,GO:0051287,GO:0055085	4028737	4030473
	HDIA_3197	---	hypothetical protein	---	S	---	3448604	3448038
	HDIA_3238	---	holo-(acyl carrier protein) synthase 2	---	H	GO:0000287,GO:0008897	3489928	3490632
	HDIA_4336	rpoH_2	RNA polymerase sigma-32 factor	---	K	GO:0001123,GO:0003677,GO:0003700,GO:0005737,GO:0008270,GO:0009408,GO:0016987,GO:0030435	4721885	4721028
	HDIA_0777	---	hypothetical protein	---	X	---	820568	819771
	HDIA_3594	serC	Phosphoserine aminotransferase	2.6.1.52	E	GO:0004648,GO:0005737,GO:0006564,GO:0008615,GO:0030170	3883118	3881943
	HDIA_1975	---	hypothetical protein	---	X	---	2119507	2119202
	HDIA_4560	lldR_4	Putative L-lactate dehydrogenase operon regulatory protein	---	K	GO:0003677,GO:0003700,GO:0006351	4968659	4969501
	HDIA_4154	oxc	Oxalyl-CoA decarboxylase	4.1.1.8	E,H	GO:0000287,GO:0008949,GO:0030976,GO:0033611,GO:0043531	4515221	4516960
	HDIA_3133	mdeA_2	Methionine gamma-lyase	4.4.1.11	E	GO:0018826,GO:0030170	3386894	3388081
	HDIA_1746	---	transcriptional regulator NarL	---	T	GO:0000160,GO:0003677,GO:0005622,GO:0006351,GO:0006355	1873523	1873960
	HDIA_0989	---	hypothetical protein	---	X	---	1067074	1066835
	HDIA_0103	ykfC	Gamma-D-glutamyl-L-lysine endopeptidase	3.4.-.-	M	GO:0005737,GO:0008234,GO:0030435	120025	120918
	HDIA_1301	---	Ornithine/acetylornithine aminotransferase	---	R	---	1411200	1412762
	HDIA_3727	lsrB	Autoinducer 2-binding protein LsrB precursor	---	G	GO:0042597,GO:0043190	4020460	4021449
	HDIA_3187	---	hypothetical protein	---	X	---	3440624	3440830
	HDIA_3001	zntB	Zinc transport protein ZntB	---	P	GO:0016021,GO:0046873	3234680	3235690
	HDIA_4674	rbfA	Ribosome-binding factor A	---	J	GO:0005737,GO:0006364	5096699	5097079
	HDIA_4104	eda	KHG/KDPG aldolase	4.1.2.14	G	GO:0005829,GO:0008675,GO:0008700,GO:0016020,GO:0042802	4444857	4444192
	HDIA_2934	amaB_2	N-carbamoyl-L-amino acid hydrolase	3.5.1.87	E	GO:0016813,GO:0050538	3153880	3152585
	HDIA_3207	fhlA	Formate hydrogenlyase transcriptional activator	---	T	GO:0000160,GO:0003677,GO:0005524,GO:0005622,GO:0006352,GO:0043565,GO:2000142	3456679	3458772
	HDIA_0807	---	Proline racemase	5.1.1.4	E	GO:0008152,GO:0016836,GO:0050346	849399	851282
	HDIA_0878	---	His-Xaa-Ser repeat protein HxsA	---	X	---	934340	933378
	HDIA_1101	---	peptidase PmbA	---	R	GO:0005737,GO:0008237	1188545	1189888
	HDIA_0162	---	hypothetical protein	---	X	---	189190	189624
	HDIA_0089	leuE	Leucine efflux protein	---	E	GO:0005886,GO:0006865,GO:0016021	107238	107870
	HDIA_4233	pht5_3	4,5-dihydroxyphthalate decarboxylase	4.1.1.55	S	---	4603109	4602219
	HDIA_0696	---	hypothetical protein	---	S	---	764588	764337
	HDIA_0682	kbaZ	D-tagatose-1,6-bisphosphate aldolase subunit KbaZ	---	G	GO:0003824,GO:0019402,GO:2001059	749947	748637
	HDIA_2223	cyaA_3	Adenylate cyclase 1	4.6.1.1	T	GO:0004016,GO:0005524,GO:0005622,GO:0005886,GO:0016021,GO:0035556,GO:0046872	2383433	2382117
	HDIA_1429	---	Calcium-transporting ATPase	3.6.3.8	P	GO:0005388,GO:0005524,GO:0005886,GO:0016021,GO:0046872	1545648	1548203
	HDIA_1481	---	hypothetical protein	---	S	---	1605733	1606002
	HDIA_3446	cotSA_1	Spore coat protein SA	2.4.-.-	M	GO:0000287,GO:0008375,GO:0010125	3720553	3719384
	HDIA_2784	---	hypothetical protein	---	X	---	2993073	2992735
	HDIA_3583	ssuC_14	Putative aliphatic sulfonates transport permease protein SsuC	---	P	GO:0005215,GO:0005886,GO:0016021	3867200	3866397
	HDIA_0569	artJ_1	ABC transporter arginine-binding protein 1 precursor	---	E,T	GO:0005215,GO:0006865,GO:0030288	619158	618382
	HDIA_0886	rfbC_1	dTDP-4-dehydrorhamnose 3,5-epimerase	5.1.3.13	X	GO:0008830,GO:0019305,GO:0045226	942242	942799
	HDIA_0353	---	putative domain 1	---	X	---	383548	383108
	HDIA_2266	---	phage head morphogenesis protein, SPP1 gp7 family	---	S	GO:0019012,GO:0019076,GO:0030430	2406784	2408013
	HDIA_0416	hybD	Hydrogenase 2 maturation protease	3.4.23.-	C	GO:0004190,GO:0008047,GO:0016485,GO:0046872	449988	449359
	HDIA_3621	fur	Ferric uptake regulation protein	---	X	GO:0003677,GO:0003700,GO:0005737,GO:0006351,GO:0046872	3910081	3909644
	HDIA_4564	---	putative ABC transporter-binding protein precursor	---	G	GO:0005215	4972498	4973808
	HDIA_3477	---	Retron-type reverse transcriptase	---	L	---	3753329	3755131
	HDIA_1409	gltA_1	Citrate synthase	2.3.3.1	C	GO:0004108,GO:0005737,GO:0006099	1524465	1523173
	HDIA_0129	clcD	Carboxymethylenebutenolidase	3.1.1.45	Q	GO:0016787	145285	146196
	HDIA_1510	---	hypothetical protein	---	X	---	1638044	1637742
	HDIA_2905	---	phosphonate utilization associated putative membrane protein	---	E,G	GO:0016021	3121161	3122084
	HDIA_0795	arsC_1	Arsenate reductase	1.20.4.-	T	GO:0004725,GO:0030612,GO:0046685	834622	834173
	HDIA_4450	rfbD	dTDP-4-dehydrorhamnose reductase	1.1.1.133	M	GO:0008831,GO:0019305,GO:0045226	4835446	4834556
	HDIA_3650	nhaP2	K(+)/H(+) antiporter NhaP2	---	P	GO:0005887,GO:0006884,GO:0015386,GO:0015459,GO:0016614,GO:0043266,GO:0050660	3935970	3937784
	HDIA_3502	moaE	Molybdopterin synthase catalytic subunit	2.8.1.12	H	GO:0006777,GO:0030366	3780643	3781218
	HDIA_3808	carD	RNA polymerase-binding transcription factor CarD	---	K	---	4108946	4108362
	HDIA_2421	lptD	Organic solvent tolerance protein	---	M	GO:0009279,GO:0010033,GO:0015920,GO:0043165	2584191	2581813
	HDIA_1146	moaB	Molybdenum cofactor biosynthesis protein B	---	H	GO:0005525,GO:0005829,GO:0006777,GO:0018315,GO:0042802,GO:0061598,GO:0061599	1237453	1236887
	HDIA_0467	btr_2	Bacillibactin transport regulator	---	K	GO:0003700,GO:0005975,GO:0006351,GO:0043565	508599	508000
	HDIA_3168	---	hypothetical protein	---	X	---	3420853	3421599
	HDIA_4448	---	putative membrane protein	---	X	---	4831883	4833484
	HDIA_3186	dfa3	Putative diflavin flavoprotein A 3	1.-.-.-	X	GO:0010181,GO:0016491,GO:0046872	3439798	3440610
	HDIA_0383	oprF_1	Outer membrane porin F precursor	---	X	GO:0005509,GO:0006811,GO:0008360,GO:0009279,GO:0015288,GO:0019867,GO:0044406,GO:0046930,GO:0055085	415443	415970
	HDIA_1435	gntR	Gluconate utilization system GNT-I transcriptional repressor	---	K	GO:0003677,GO:0003700,GO:0005829,GO:0006351,GO:0006974,GO:0045892,GO:0045893,GO:0046177	1554144	1555160
	HDIA_4133	---	heme exporter protein CcmD	---	X	GO:0015886,GO:0016021,GO:0017004	4490338	4490559
	HDIA_1170	---	lipoprotein NlpI	---	S	GO:0000122,GO:0001190,GO:0001191,GO:0005634,GO:0006338,GO:0006366,GO:0007070,GO:0016584,GO:0017053,GO:0035955,GO:0042826,GO:0045944,GO:2000531,GO:2001020	1264275	1262485
	HDIA_0720	---	hypothetical protein	---	X	---	783319	783615
	HDIA_0935	puuA_3	Gamma-glutamylputrescine synthetase PuuA	6.3.1.11	E	GO:0004356,GO:0005524,GO:0006542,GO:0009447,GO:0034024	998764	1000134
	HDIA_2959	nifS_2	Cysteine desulfurase	2.8.1.7	E	GO:0006520	3182218	3180971
	HDIA_0298	pcaG	Protocatechuate 3,4-dioxygenase alpha chain	1.13.11.3	Q	GO:0008199,GO:0018578,GO:0042952	323205	323831
	HDIA_2366	cmpD_1	Bicarbonate transport ATP-binding protein CmpD	3.6.3.-	P	GO:0005524,GO:0005886,GO:0015112,GO:0016887	2515837	2517552
	HDIA_1079	---	hypothetical protein	---	X	---	1164127	1163363
	HDIA_4385	fer1	Ferredoxin I	---	C	GO:0009399,GO:0046872,GO:0051539,GO:0055114	4769280	4769480
	HDIA_0541	---	hypothetical protein	---	X	---	588651	588968
	HDIA_3668	rpsU	30S ribosomal protein S21	---	J	GO:0003735,GO:0005840,GO:0006412	3957690	3957911
	HDIA_1798	glnM_1	putative glutamine ABC transporter permease protein GlnM	---	E	GO:0005215,GO:0005886,GO:0006865,GO:0016021	1927213	1928418
	HDIA_2004	---	hypothetical protein	---	X	---	2142017	2144125
	HDIA_1041	hmuV	Hemin import ATP-binding protein HmuV	3.6.3.-	P	GO:0005524,GO:0015439,GO:0043190	1122171	1121371
	HDIA_2702	---	phosphohistidine phosphatase SixA	---	T	GO:0016787	2889274	2888723
	HDIA_2270	---	hypothetical protein	---	S	---	2410294	2411256
	HDIA_0911	cysH	Phosphoadenosine phosphosulfate reductase	1.8.4.8	E,H	GO:0004604,GO:0005737,GO:0019379,GO:0070814	976703	975942
	HDIA_2872	---	hypothetical protein	---	X	GO:0016021	3079160	3078972
	HDIA_0693	mtlK_1	Mannitol 2-dehydrogenase	1.1.1.67	C	GO:0019594,GO:0050086,GO:0050662	759627	761102
	HDIA_1971	---	hypothetical protein	---	X	GO:0008168	2116085	2117443
	HDIA_3279	potD_4	Spermidine/putrescine-binding periplasmic protein precursor	---	G	GO:0015846,GO:0019808,GO:0030288	3535378	3536520
	HDIA_4449	rmlA1	Glucose-1-phosphate thymidylyltransferase 1	2.7.7.24	M	GO:0008879,GO:0045226,GO:0046872	4834418	4833555
	HDIA_1505	rplA	50S ribosomal protein L1	---	J	GO:0000049,GO:0003735,GO:0006412,GO:0006417,GO:0015934,GO:0019843	1626404	1627105
	HDIA_2407	---	Sporulation related domain protein	---	X	GO:0016021	2567956	2569884
	HDIA_0261	arcB_1	Aerobic respiration control sensor protein ArcB	2.7.13.3	T	GO:0000155,GO:0005524,GO:0005622,GO:0005886,GO:0016021	287122	288381
	HDIA_2753	pyrE	Orotate phosphoribosyltransferase	2.4.2.10	F	GO:0000287,GO:0004588,GO:0019856,GO:0044205	2949678	2949097
	HDIA_3660	---	hypothetical protein	---	X	---	3949668	3950384
	HDIA_3323	---	hypothetical protein	---	S	GO:0016021	3579654	3579466
	HDIA_0130	---	hypothetical protein	---	X	---	146470	146243
	HDIA_2155	ghrA_2	Glyoxylate/hydroxypyruvate reductase A	1.1.1.79	C	GO:0005737,GO:0005886,GO:0016618,GO:0030267,GO:0051287	2304269	2305213
	HDIA_0122	pcpB_1	Pentachlorophenol 4-monooxygenase	1.14.13.50	C,H	GO:0004497,GO:0019439,GO:0044550,GO:0071949	139037	140548
	HDIA_2964	bcp_3	Putative peroxiredoxin bcp	1.11.1.15	O	GO:0004601,GO:0051920	3189379	3189849
	HDIA_1979	---	phage portal protein, lambda family	---	R	GO:0003677,GO:0005198,GO:0019028,GO:0019068,GO:0019076,GO:0046718	2123254	2124876
	HDIA_3888	---	TMAO/DMSO reductase	---	C	GO:0006809,GO:0020037,GO:0030151,GO:0042128,GO:0043546,GO:0050464	4205919	4204651
	HDIA_0194	fecI	putative RNA polymerase sigma factor FecI	---	K	GO:0003677,GO:0003700,GO:0006352,GO:0016987	217648	217097
	HDIA_3028	glnA2	putative glutamine synthetase 2	6.3.1.2	E	GO:0004356,GO:0005524,GO:0006542,GO:0016881,GO:0019624	3264955	3266322
	HDIA_0043	azr_1	NADPH azoreductase	1.7.1.6	R	GO:0003955,GO:0005829,GO:0006805,GO:0010181,GO:0016491	53136	52546
	HDIA_3716	---	hypothetical protein	---	S	---	4007425	4007913
	HDIA_3419	nicR_2	Nicotinate degradation protein R	---	X	GO:0003677,GO:0003700,GO:0006351	3693280	3693888
	HDIA_3473	nhoA	N-hydroxyarylamine O-acetyltransferase	2.3.1.118	Q	GO:0046990	3748095	3748871
	HDIA_3393	ydfH_5	putative HTH-type transcriptional regulator YdfH	---	X	GO:0003677,GO:0003700,GO:0006351	3659192	3659920
	HDIA_2466	---	lipid A biosynthesis lauroyl acyltransferase	---	M	GO:0016021,GO:0016746	2636880	2637821
	HDIA_1126	thrC	Threonine synthase	4.2.3.1	E	GO:0004795,GO:0009088,GO:0030170	1216690	1215287
	HDIA_3293	crnA_1	Creatinine amidohydrolase	3.5.2.10	R	GO:0006601,GO:0006602,GO:0008270,GO:0030145,GO:0047789	3549974	3550747
	HDIA_1643	traI	conjugal transfer protein TraI	---	---	---	1779324	1778101
	HDIA_3869	adh	Alcohol dehydrogenase	1.1.1.1	C	GO:0004022,GO:0008270	4184376	4183333
	HDIA_2903	---	hypothetical protein	---	S	---	3119765	3119403
	HDIA_4181	metH	Methionine synthase	2.1.1.13	E	GO:0005622,GO:0008270,GO:0008705,GO:0008898,GO:0009086,GO:0031419,GO:0042558	4552515	4548763
	HDIA_1142	atpF_1	F-type ATPase subunit b	---	C	GO:0005886,GO:0016021,GO:0042777,GO:0045263,GO:0046933	1233461	1233952
	HDIA_4321	yfgC_2	TPR repeat-containing protein YfgC precursor	---	O	GO:0004222,GO:0005739,GO:0005743,GO:0006515,GO:0016021,GO:0046872	4703894	4702305
	HDIA_4254	---	putative mannose-6-phosphate isomerase	---	X	GO:0004872	4622762	4623367
	HDIA_1803	yciK	putative oxidoreductase YciK	1.-.-.-	I,Q	GO:0005737,GO:0008667,GO:0019290	1932280	1931525
	HDIA_0385	nagK	Fumarylpyruvate hydrolase	3.7.1.5	Q	GO:0003824,GO:0046872	419190	418504
	HDIA_1827	---	hypothetical protein	---	S	GO:0005886,GO:0016021	1959400	1959074
	HDIA_0750	---	hypothetical protein	---	X	---	797412	796975
	HDIA_4006	---	BA14K-like protein	---	X	GO:0009405	4331173	4330697
	HDIA_0112	---	putative hydrolase	---	R	GO:0016787	129475	130149
	HDIA_3418	cutS_2	Carbon monoxide dehydrogenase small chain	1.2.99.2	C	GO:0009055,GO:0016491,GO:0046872,GO:0051537,GO:0055114	3692139	3693299
	HDIA_1404	fabZ	3-hydroxyacyl-[acyl-carrier-protein] dehydratase FabZ	4.2.1.59	I	GO:0005737,GO:0006633,GO:0009245,GO:0047451	1518019	1518507
	HDIA_1238	moeZ_2	putative adenylyltransferase/sulfurtransferase MoeZ	---	R	GO:0000096,GO:0002143,GO:0004792,GO:0005524,GO:0005618,GO:0005829,GO:0006535,GO:0006790,GO:0008146,GO:0016021,GO:0018117,GO:0019344,GO:0032447,GO:0042292,GO:0042783,GO:0070733	1333676	1334011
	HDIA_1488	dsbA	Thiol:disulfide interchange protein DsbA precursor	---	X	GO:0005886,GO:0006814,GO:0006883,GO:0006885,GO:0015081,GO:0015491,GO:0015992,GO:0016021,GO:0098655	1609543	1608914
	HDIA_3131	mepA_2	Multidrug export protein MepA	---	V	GO:0005886,GO:0015238,GO:0015297,GO:0016021,GO:0046677	3385037	3386413
	HDIA_4389	---	hypothetical protein	---	S	---	4770825	4771709
	HDIA_0091	---	Tautomerase enzyme	---	S	---	108620	109051
	HDIA_4370	ftsE	Cell division ATP-binding protein FtsE	---	D	GO:0005524,GO:0005737,GO:0007049,GO:0016887,GO:0019898,GO:0031234,GO:0032153,GO:0046677,GO:0051301	4755417	4754758
	HDIA_1441	---	hypothetical protein	---	S	---	1558459	1559847
	HDIA_2613	---	hypothetical protein	---	X	---	2788988	2788590
	HDIA_2432	---	putative lactoylglutathione lyase	---	E	GO:0051213	2595432	2594968
	HDIA_1052	---	putative S-adenosylmethionine-dependent methyltransferase/MSMEI_2290	2.1.1.-	R	GO:0008168,GO:0016021	1133362	1132376
	HDIA_1386	panC	Pantothenate synthetase	6.3.2.1	H	GO:0004592,GO:0005524,GO:0005737,GO:0015940	1495181	1496050
	HDIA_2247	---	hypothetical protein	---	X	---	2395682	2395900
	HDIA_2886	---	TraB family protein	---	S	---	3093763	3094683
	HDIA_0774	---	hypothetical protein	---	S	---	813928	812723
	HDIA_0145	---	putative acetyltransferase	---	K	GO:0008080	165293	164679
	HDIA_1919	aspC_2	Aspartate aminotransferase	2.6.1.1	E	GO:0004069,GO:0005737,GO:0009058,GO:0030170,GO:0080130	2059969	2061171
	HDIA_3303	ftsH4	ATP-dependent zinc metalloprotease FtsH 4	3.4.24.-	O	GO:0004222,GO:0005524,GO:0005886,GO:0008270,GO:0016021,GO:0016887,GO:0030163	3559563	3561410
	HDIA_3284	phnX	Phosphonoacetaldehyde hydrolase	3.11.1.1	R	GO:0000287,GO:0019700,GO:0050194	3541253	3542035
	HDIA_0173	hisA	1-(5-phosphoribosyl)-5-[(5- phosphoribosylamino)methylideneamino] imidazole-4-carboxamide isomerase	5.3.1.16	E	GO:0000105,GO:0003949,GO:0005737	199417	200154
	HDIA_4522	cyoC	Cytochrome o ubiquinol oxidase subunit 3	1.10.3.-	C	GO:0004129,GO:0005886,GO:0008827,GO:0016021,GO:0019646	4919739	4919116
	HDIA_3862	gap1	Glyceraldehyde-3-phosphate dehydrogenase 1	1.2.1.12	G	GO:0004365,GO:0005737,GO:0006006,GO:0006096,GO:0050661,GO:0051287	4172803	4171802
	HDIA_0040	vatD	Streptogramin A acetyltransferase	2.3.1.-	R	GO:0016746,GO:0046677	50532	51164
	HDIA_0917	---	hypothetical protein	---	X	---	983376	983570
	HDIA_3374	wrbA	NAD(P)H dehydrogenase (quinone)	1.6.5.2	R	GO:0003955,GO:0010181,GO:0045892,GO:0050660,GO:0050661,GO:0051287	3638838	3638239
	HDIA_3051	dagK_2	Diacylglycerol kinase	2.7.1.107	T	GO:0003951,GO:0004143,GO:0005524,GO:0008654,GO:0046872	3298253	3297294
	HDIA_2833	aroH	Phospho-2-dehydro-3-deoxyheptonate aldolase	2.5.1.54	E	GO:0003849,GO:0005739,GO:0009073,GO:0009423,GO:0009507,GO:0009611	3043141	3041762
	HDIA_0808	pheC	Cyclohexadienyl dehydratase precursor	---	X	---	851427	852269
	HDIA_1450	pepN	Aminopeptidase N	3.4.11.2	E	GO:0004177,GO:0008237,GO:0008270	1575234	1572589
	HDIA_2888	---	putative dienelactone hydrolase	---	S	---	3097339	3098394
	HDIA_0290	sdcS_1	Na(+)/dicarboxylate symporter	---	P	GO:0005886,GO:0005887,GO:0006810,GO:0006835,GO:0015361,GO:0016020,GO:0055085,GO:0070062	315874	314441
	HDIA_0384	prkC_1	Serine/threonine-protein kinase PrkC	2.7.11.1	T	GO:0004674,GO:0005524,GO:0005622,GO:0005886,GO:0009190,GO:0016021,GO:0016849,GO:0035556	418412	415983
	HDIA_3311	siaT_6	Neu5Ac permease	---	G	GO:0015556,GO:0015740,GO:0016021	3568172	3566547
	HDIA_1006	---	hypothetical protein	---	S	GO:0016021	1085892	1085500
	HDIA_2686	fliC	Flagellin	---	X	GO:0005198,GO:0005576,GO:0009420,GO:0071973	2868759	2870237
	HDIA_2125	ribB	3,4-dihydroxy-2-butanone 4-phosphate synthase	4.1.99.12	H	GO:0000287,GO:0008686,GO:0009231,GO:0030145	2271238	2271903
	HDIA_1273	fhs	Formate--tetrahydrofolate ligase	6.3.4.3	H	GO:0004329,GO:0005524,GO:0009396,GO:0035999	1376790	1378466
	HDIA_1809	---	phosphoglycerate transporter family protein	---	S	GO:0016021,GO:0055085	1940289	1939051
	HDIA_1160	---	hypothetical protein	---	X	---	1253221	1253451
	HDIA_1024	---	Zinc-type alcohol dehydrogenase-like protein	---	C	GO:0008270,GO:0009507,GO:0016491	1108655	1107666
	HDIA_1819	acpP	Acyl carrier protein	---	I	GO:0000036,GO:0005737	1948848	1949084
	HDIA_3097	dmlR_14	D-malate degradation protein R	---	K	GO:0003677,GO:0003700,GO:0006351,GO:0010212	3345165	3344269
	HDIA_2967	---	hypothetical protein	---	S	---	3192833	3193906
	HDIA_2035	hup	DNA-binding protein HU	---	L	GO:0003677,GO:0030261	2174500	2174775
	HDIA_0159	---	putative phage-encoded protein	---	K	---	187763	188152
	HDIA_0559	pstC_2	Phosphate transport system permease protein PstC	---	P	GO:0005315,GO:0005887,GO:0015415,GO:0035435	607881	609341
	HDIA_2515	rpsE	30S ribosomal protein S5	---	J	GO:0003735,GO:0006412,GO:0015935,GO:0019843	2689391	2688825
	HDIA_2138	siaT_4	Neu5Ac permease	---	G	GO:0016021	2283142	2284443
	HDIA_4059	dctD_2	C4-dicarboxylate transport transcriptional regulatory protein DctD	---	X	GO:0000160,GO:0005524,GO:0005737,GO:0006351,GO:0006355,GO:0043565	4393751	4393389
	HDIA_4341	nifK1	Nitrogenase molybdenum-iron protein beta chain	1.18.6.1	C	GO:0005524,GO:0009399,GO:0016163,GO:0016612,GO:0018697,GO:0046872,GO:0051536	4728817	4727279
	HDIA_2729	thiG	Thiazole synthase	2.8.1.10	H	GO:0005737,GO:0009229,GO:0016783,GO:0036355	2922290	2921478
	HDIA_1059	flgC_1	Putative proximal rod protein	---	N	GO:0030694,GO:0071973	1141343	1141735
	HDIA_1181	ygfZ	tRNA-modifying protein YgfZ	---	R	GO:0005739,GO:0005759,GO:0006783,GO:0016226,GO:0016740,GO:0044822	1277445	1276582
	HDIA_1729	---	hypothetical protein	---	S	GO:0016787	1853384	1853584
	HDIA_3493	rlmJ	Ribosomal RNA large subunit methyltransferase J	2.1.1.266	R	GO:0003723,GO:0036307,GO:0070475	3772546	3773403
	HDIA_3312	---	2,3-diketo-L-gulonate TRAP transporter small permease protein YiaM	---	G	GO:0015556,GO:0015740,GO:0016021	3568858	3568178
	HDIA_0640	---	hypothetical protein	---	P	---	699054	698026
	HDIA_4509	---	Helix-turn-helix	---	K	GO:0043565	4903806	4904645
	HDIA_3232	CbiM	cobalt transport protein CbiM	---	P	GO:0000041,GO:0016021,GO:0006810,GO:0006811,GO:0043190,GO:0006824,GO:0009236,GO:0015087	3480196	3480873
	HDIA_3645	---	hypothetical protein	---	S	---	3930876	3931397
	HDIA_3397	gmr_7	Cyclic di-GMP phosphodiesterase Gmr	3.1.4.52	T	GO:0005886,GO:0016021	3666612	3662806
	HDIA_2815	yedY_1	Sulfoxide reductase catalytic subunit YedY precursor	1.8.-.-	R	GO:0016491,GO:0042128,GO:0046872	3021294	3020620
	HDIA_4689	---	Flp pilus assembly protein TadG	---	X	GO:0016021	5115310	5115846
	HDIA_4276	ramA_2	(R)-stereoselective amidase	3.5.1.100	X	GO:0006807,GO:0016810	4648378	4647518
	HDIA_2973	ftsQ	Cell division protein FtsQ	---	D	GO:0000917,GO:0005887,GO:0032153,GO:0043093	3203772	3202855
	HDIA_0140	appA_1	Oligopeptide-binding protein AppA precursor	---	E	GO:0042597,GO:0043190,GO:0055085	158365	160305
	HDIA_2790	---	putative inner membrane protein	---	S	GO:0016021	2999189	2999704
	HDIA_2412	tatA	Sec-independent protein translocase protein TatA	---	X	GO:0005887,GO:0008320,GO:0009306,GO:0033281,GO:0043953	2574173	2574391
	HDIA_0251	---	LysM domain/BON superfamily protein	---	S	---	278977	279429
	HDIA_0442	cheR_1	Chemotaxis protein methyltransferase	2.1.1.80	N,T	GO:0006935,GO:0008983	481397	482254
	HDIA_3390	rutB_2	Peroxyureidoacrylate/ureidoacrylate amidohydrolase RutB	3.5.1.110	Q	GO:0006212,GO:0016811,GO:0019740	3656876	3657571
	HDIA_4150	frc_1	Formyl-coenzyme A transferase	2.8.3.16	C	GO:0033608,GO:0033611	4511336	4510086
	HDIA_0116	dapD	2,3,4,5-tetrahydropyridine-2,6-dicarboxylate N-succinyltransferase	2.3.1.117	E	GO:0005737,GO:0008666,GO:0009089,GO:0019877	131932	132774
	HDIA_3000	---	Putative multidrug export ATP-binding/permease protein	3.6.3.-	V	GO:0005524,GO:0005886,GO:0006869,GO:0016021,GO:0034040	3234496	3232622
	HDIA_3831	---	putative ABC transporter-binding protein precursor	---	G	GO:0005215	4132029	4133312
	HDIA_0394	dmlR_1	D-malate degradation protein R	---	K	GO:0003677,GO:0003700,GO:0006108,GO:0006351,GO:0045892,GO:0045893	427693	428589
	HDIA_1029	---	hypothetical protein	---	X	---	1112175	1111822
	HDIA_1554	---	Uracil DNA glycosylase superfamily protein	---	L	---	1683803	1684474
	HDIA_2853	nox	NADH dehydrogenase	1.6.99.3	C	GO:0000166,GO:0009236,GO:0016705	3062619	3063302
	HDIA_0961	---	NADH-dependant formate dehydrogenase delta subunit FdsD	---	C	---	1033456	1033695
	HDIA_2949	rhlE_1	ATP-dependent RNA helicase RhlE	3.6.4.13	L	GO:0003723,GO:0004004,GO:0005524,GO:0005829,GO:0009408,GO:0010501,GO:0042255	3170893	3172335
	HDIA_2956	sufD	FeS cluster assembly protein SufD	---	O	GO:0006979,GO:0016226	3178471	3177173
	HDIA_1112	---	pyridoxamine 5'-phosphate oxidase, FMN-binding family	---	R	GO:0004733,GO:0010181	1201571	1200960
	HDIA_0177	hisE	Phosphoribosyl-ATP pyrophosphatase	3.6.1.31	E	GO:0000105,GO:0004636,GO:0005524,GO:0005737	202602	202925
	HDIA_4393	ahpC	Alkyl hydroperoxide reductase subunit C	1.11.1.15	X	GO:0004601,GO:0005618,GO:0005829,GO:0005886,GO:0008785,GO:0016491,GO:0032843,GO:0045454,GO:0051409,GO:0051701,GO:0051920,GO:0052059,GO:0052060,GO:0052572,GO:0055114,GO:0098869	4776048	4775494
	HDIA_2520	rplE	50S ribosomal protein L5	---	J	GO:0000049,GO:0003735,GO:0005840,GO:0006412,GO:0019843	2691679	2691122
	HDIA_3741	---	Transposase	---	X	GO:0003677	4040192	4039881
	HDIA_3729	rbsC_10	Ribose transport system permease protein RbsC	---	G	GO:0005886,GO:0015145,GO:0015749,GO:0016021	4023210	4024193
	HDIA_3531	yedZ	Flavocytochrome YedZ	---	C	GO:0005887,GO:0009055,GO:0010181,GO:0046872,GO:0055114	3812134	3811082
	HDIA_0518	glnL_1	Nitrogen regulation protein NR(II)	2.7.13.3	T	GO:0000155,GO:0000160,GO:0004721,GO:0005524,GO:0005622,GO:0006355,GO:0006470,GO:0009399,GO:0023014,GO:0042802,GO:0046777,GO:0051171	561007	559541
	HDIA_1898	hsrA	High-copy suppressor of rspA	---	V	GO:0005887,GO:0055085	2036425	2035019
	HDIA_3008	soxR	Redox-sensitive transcriptional activator SoxR	---	K	GO:0003677,GO:0006351,GO:0006355,GO:0006979,GO:0046872,GO:0051537	3242486	3242974
	HDIA_1598	---	Carbon-nitrogen hydrolase	---	R	GO:0006807,GO:0016810	1732365	1731367
	HDIA_2477	---	HIT-like protein	3.-.-.-	F,G	GO:0003824	2648196	2648615
	HDIA_1174	---	hypothetical protein	---	X	---	1269912	1270142
	HDIA_3195	---	RNA polymerase sigma factor	---	K	GO:0003677,GO:0003700,GO:0006352,GO:0016987	3447547	3446276
	HDIA_1479	---	antiporter inner membrane protein	---	D	GO:0005524,GO:0005739,GO:0046872,GO:0051536	1603170	1604321
	HDIA_3098	azoB	NAD(P)H azoreductase	1.7.-.-	G,M	GO:0016491	3345281	3346159
	HDIA_1733	iorA_2	Isoquinoline 1-oxidoreductase subunit alpha	1.3.99.16	C	GO:0009055,GO:0046872,GO:0047121,GO:0051537	1857399	1857851
	HDIA_1365	ndhC	NAD(P)H-quinone oxidoreductase subunit 3	1.6.5.-	C	GO:0005886,GO:0006810,GO:0008137,GO:0016021,GO:0048038	1473628	1473993
	HDIA_2431	---	acetyl coenzyme A synthetase (ADP forming), alpha domain	---	R	GO:0005829,GO:0048037	2594940	2594509
	HDIA_0407	hypC	Hydrogenase isoenzymes formation protein HypC	---	O	---	443108	442818
	HDIA_2094	sigK_2	Sigma-K factor	---	K	GO:0003677,GO:0003700,GO:0006352,GO:0016987	2238335	2238910
	HDIA_3585	purA	Adenylosuccinate synthetase	6.3.4.4	F	GO:0000287,GO:0004019,GO:0005525,GO:0005737,GO:0044208	3870908	3869616
	HDIA_3402	soxB_2	Sarcosine oxidase subunit beta	1.5.3.1	E	GO:0005737,GO:0008115,GO:0046653	3671453	3672703
	HDIA_2325	glnG	Nitrogen regulation protein NR(I)	---	T	GO:0000160,GO:0005524,GO:0005622,GO:0006351,GO:0006355,GO:0009399,GO:0043565	2458205	2459572
	HDIA_3014	---	hypothetical protein	---	S	---	3247823	3247242
	HDIA_1982	---	hypothetical protein	---	X	---	2126095	2126667
	HDIA_4290	---	hypothetical protein	---	S	---	4661844	4662305
	HDIA_1203	---	putative FAD-linked oxidoreductase	1.-.-.-	C	GO:0003779,GO:0004458,GO:0005759,GO:0006089,GO:0050660	1294385	1295806
	HDIA_2909	hisQ	Histidine transport system permease protein HisQ	---	E	GO:0005215,GO:0005886,GO:0016021	3125791	3126498
	HDIA_2574	---	L-aminopeptidase/D-esterase	---	E,Q	GO:0004177,GO:0005886,GO:0016021	2746514	2747488
	HDIA_1264	---	hypothetical protein	---	S	GO:0006024,GO:0006486,GO:0015012,GO:0016021,GO:0016740,GO:0046872	1362819	1364351
	HDIA_4426	potA_6	Spermidine/putrescine import ATP-binding protein PotA	3.6.3.31	E	GO:0005524,GO:0015594,GO:0015595,GO:0043190	4805736	4806824
	HDIA_2512	secY	protein translocase subunit SecY	---	U	GO:0005622,GO:0005886,GO:0006605,GO:0009306,GO:0016021,GO:0043952,GO:0065002	2687759	2686428
	HDIA_1530	---	short chain dehydrogenase	---	I,Q	GO:0042469,GO:0045461	1655794	1656408
	HDIA_1943	oxyR_3	Morphology and auto-aggregation control protein	---	K	GO:0003677,GO:0003700,GO:0006351	2084685	2085593
	HDIA_3898	---	putative inner membrane protein	---	S	GO:0016021	4213059	4214171
	HDIA_0604	rpmI	50S ribosomal protein L35	---	J	GO:0003735,GO:0005840,GO:0006412	654116	653895
	HDIA_3044	fae_3	Formaldehyde-activating enzyme	4.3.3.-	G	GO:0004590,GO:0006207,GO:0016051,GO:0016836,GO:0016840,GO:0043801	3290565	3290026
	HDIA_1123	gmr_3	Cyclic di-GMP phosphodiesterase Gmr	3.1.4.52	T	GO:0005886,GO:0016021	1213287	1210252
	HDIA_1094	---	Putative protein-S-isoprenylcysteine methyltransferase	---	O	GO:0000749,GO:0004671,GO:0005783,GO:0005789,GO:0016021,GO:0018125,GO:0018229,GO:0034613,GO:0071432	1183094	1182519
	HDIA_3483	vspIM	Modification methylase VspI	2.1.1.72	L	GO:0003676,GO:0008168	3761727	3764168
	HDIA_4428	ydcV_7	Inner membrane ABC transporter permease protein YdcV	---	E	GO:0005886,GO:0006810,GO:0016021	4807746	4808546
	HDIA_2904	moaA	Cyclic pyranopterin monophosphate synthase	4.1.99.18	H	GO:0005525,GO:0006777,GO:0019008,GO:0046872,GO:0051539,GO:0061597	3119950	3120993
	HDIA_2735	edd	Phosphogluconate dehydratase	4.2.1.12	G	GO:0004456,GO:0009255	2929937	2928120
	HDIA_2620	---	hypothetical protein	---	X	---	2795715	2795569
	HDIA_3969	leuB	3-isopropylmalate dehydrogenase	1.1.1.85	E	GO:0000287,GO:0003862,GO:0005737,GO:0009098,GO:0051287	4293057	4291951
	HDIA_3506	---	hypothetical protein	---	S	---	3786589	3784964
	HDIA_2744	---	putative acetyltransferase	---	R	GO:0008080,GO:0008830	2940651	2940130
	HDIA_4052	asd2	Aspartate-semialdehyde dehydrogenase 2	1.2.1.11	E	GO:0003942,GO:0004073,GO:0005737,GO:0009088,GO:0009089,GO:0009097,GO:0019877,GO:0050661,GO:0051287,GO:0071266	4387213	4388244
	HDIA_3542	gloA_2	Lactoylglutathione lyase	4.4.1.5	E	GO:0004462,GO:0046872	3822679	3822284
	HDIA_0826	---	Fatty acid hydroxylase superfamily protein	---	I	GO:0005506,GO:0006633,GO:0016021,GO:0016491	870924	871460
	HDIA_0292	pobA	p-hydroxybenzoate hydroxylase	1.14.13.2	C,H	GO:0018659,GO:0043640,GO:0071949	319022	317850
	HDIA_0497	fabD_1	Malonyl CoA-acyl carrier protein transacylase	2.3.1.39	S	GO:0004314,GO:0006633	537454	538392
	HDIA_0214	rbsC	Ribose transport system permease protein RbsC	---	---	---	235943	236923
	HDIA_0800	---	hypothetical protein	---	X	---	838998	838783
	HDIA_1889	---	putative glycosyltransferase	---	S	GO:0035438	2028461	2027844
	HDIA_1363	---	RDD family protein	---	S	GO:0016021	1471865	1471398
	HDIA_3429	---	HupE / UreJ protein	---	O	GO:0005886,GO:0016021	3701096	3701695
	HDIA_3047	---	ectoine utilization protein EutE	---	R	GO:0016788,GO:0046872	3293776	3292718
	HDIA_2423	---	lipopolysaccharide ABC transporter permease	---	X	GO:0043190,GO:0055085	2586457	2585279
	HDIA_3790	---	Putative zinc metalloproteasec/MT2700	---	O	GO:0004222,GO:0005886,GO:0016021,GO:0046872	4092534	4091416
	HDIA_4552	hbpA_1	Hemin-binding lipoprotein	---	X	GO:0042597,GO:0043190,GO:0055085	4960284	4958674
	HDIA_0664	sdpR_3	Transcriptional repressor SdpR	---	K	GO:0003677,GO:0003700,GO:0005737,GO:0006351	731838	732152
	HDIA_4715	cheA_3	Chemotaxis protein CheA	2.7.13.3	T	GO:0000155,GO:0005524,GO:0005737,GO:0006935	5148353	5150494
	HDIA_3454	cotSA_2	Spore coat protein SA	2.4.-.-	M	GO:0016757,GO:0030435	3728274	3727150
	HDIA_2481	---	Dna-J like membrane chaperone protein	---	O	GO:0005743,GO:0009267,GO:0015031,GO:0016021,GO:0019216,GO:0031333,GO:1902957	2650743	2651453
	HDIA_3908	---	arginine deiminase	---	E	GO:0016787	4222599	4223486
	HDIA_3461	---	biotin operon repressor	---	K	---	3737259	3737957
	HDIA_4129	ccmB	Cytochrome c-type biogenesis protein CcmB	---	O	GO:0005886,GO:0015232,GO:0016021,GO:0017004	4486552	4487415
	HDIA_3235	---	L-aminopeptidase/D-esterase	---	E,Q	GO:0004177,GO:0042597	3482440	3483597
	HDIA_3058	cobG	Precorrin-3B synthase	1.14.13.83	P	GO:0055114,GO:0016491,GO:0020037,GO:0043818,GO:0051536	3305479	3306819
	HDIA_1617	uvrA	Excinuclease ABC subunit A	---	L	GO:0003677,GO:0005524,GO:0005737,GO:0006289,GO:0008270,GO:0009380,GO:0009381,GO:0009432,GO:0016887	1752748	1749833
	HDIA_3791	---	leucine export protein LeuE	---	S	GO:0005886,GO:0006865,GO:0016021	4093340	4092699
	HDIA_2489	dsbD	Thiol:disulfide interchange protein DsbD precursor	1.8.1.8	O	GO:0005886,GO:0016021,GO:0017004,GO:0030435,GO:0055114	2661202	2660462
	HDIA_1020	oprF_2	Outer membrane porin F precursor	---	X	GO:0005509,GO:0006811,GO:0008360,GO:0009279,GO:0015288,GO:0019867,GO:0044406,GO:0046930,GO:0055085	1102387	1103037
	HDIA_4729	sucD_4	Succinyl-CoA ligase [ADP-forming] subunit alpha	6.2.1.5	C	GO:0004775,GO:0005524,GO:0006099,GO:0048037	5167856	5166948
	HDIA_2064	pld1_2	Pyridoxal 4-dehydrogenase	1.1.1.107	C	GO:0042820,GO:0050235	2201081	2200071
	HDIA_0009	---	hypothetical protein	---	X	---	10601	10260
	HDIA_3628	exsA_3	Exoenzyme S synthesis regulatory protein ExsA	---	K	GO:0003700,GO:0006351,GO:0043565	3915129	3916085
	HDIA_1937	yheS_2	putative ABC transporter ATP-binding protein YheS	---	R	GO:0005524,GO:0006810,GO:0016887	2078288	2076393
	HDIA_2009	---	hypothetical protein	---	X	GO:0016021	2145830	2146219
	HDIA_2428	---	BA14K-like protein	---	X	GO:0009405,GO:0016021	2589820	2590365
	HDIA_1939	---	hypothetical protein	---	X	---	2081195	2080803
	HDIA_0746	---	hypothetical protein	---	X	---	795842	795528
	HDIA_4766	---	hypothetical protein	---	S	---	5214408	5214187
	HDIA_0419	---	HupE / UreJ protein	---	O	GO:0005886,GO:0016021	451577	451008
	HDIA_2382	dnaX_1	DNA polymerase III subunit gamma/tau	2.7.7.7	L	---	2536403	2537455
	HDIA_0464	mhqD	Putative hydrolase MhqD	3.1.-.-	S	GO:0002084,GO:0005737,GO:0008474,GO:0009636,GO:0019439,GO:0052689	503886	504536
	HDIA_4769	---	Cbb3-type cytochrome oxidase, subunit 3	---	X	GO:0016021	5216249	5216094
	HDIA_2393	bglX	Periplasmic beta-glucosidase precursor	3.2.1.21	G	GO:0008422,GO:0009251,GO:0042597	2551498	2553720
	HDIA_3194	---	putative lactoylglutathione lyase	---	R	---	3446179	3445772
	HDIA_0113	clpS_1	ATP-dependent Clp protease adapter protein ClpS	---	O	GO:0006508,GO:0030163	130222	130527
	HDIA_1268	tagA	Putative N-acetylmannosaminyltransferase	2.4.1.187	M	GO:0009246,GO:0047241	1368983	1368135
	HDIA_4716	cheW_4	Chemotaxis protein CheW	---	T	GO:0000166,GO:0004871,GO:0005737,GO:0006935	5150511	5151023
	HDIA_3084	livF_7	LIV-I protein F	---	X	GO:0005524,GO:0015658,GO:0016887	3331647	3332375
	HDIA_2425	---	hypothetical protein	---	X	---	2588193	2588360
	HDIA_3063	cobE	cobalamin biosynthesis protein cobE	3.7.1.12	H	GO:0009236	3310241	3310648
	HDIA_3737	saeR	Staphylococcus exoprotein expression protein R	---	X	GO:0003677,GO:0006351,GO:0006355	4036065	4033159
	HDIA_1061	erfK_1	putative L,D-transpeptidase ErfK/SrfK precursor	2.-.-.-	S	GO:0006508,GO:0008360,GO:0016755,GO:0016757,GO:0016807,GO:0018104,GO:0042597,GO:0043164,GO:0071555,GO:0071972	1143306	1142482
	HDIA_3965	---	YihY family inner membrane protein	---	X	GO:0004527,GO:0005886,GO:0016021	4288071	4287124
	HDIA_4332	cobT	Aerobic cobaltochelatase subunit CobT	6.6.1.2	H	GO:0005524,GO:0005737,GO:0006779,GO:0009236,GO:0051116	4718349	4716466
	HDIA_2030	tgt	Queuine tRNA-ribosyltransferase	2.4.2.29	J	GO:0006400,GO:0008479,GO:0008616,GO:0046872	2166998	2168140
	HDIA_2160	rbsC_7	Ribose transport system permease protein RbsC	---	G	GO:0005886,GO:0015145,GO:0015749,GO:0016021	2310415	2309435
	HDIA_3670	pntB_1	NAD(P) transhydrogenase subunit beta	1.6.1.2	C	GO:0005886,GO:0008750,GO:0016021,GO:0050661,GO:0055114	3960517	3959120
	HDIA_1550	---	hypothetical protein	---	X	---	1679792	1678776
	HDIA_2912	lipB	Octanoyltransferase	2.3.1.181	H	GO:0005737,GO:0006464,GO:0009107,GO:0016415,GO:0033819	3127989	3128699
	HDIA_3980	atpG_2	F-ATPase gamma subunit	---	C	GO:0005524,GO:0005886,GO:0042777,GO:0045261,GO:0046933,GO:0046961	4303863	4304738
	HDIA_3003	srpC	putative chromate transport protein	---	P	GO:0005886,GO:0015109,GO:0016021,GO:0046687	3237872	3236646
	HDIA_2108	---	N-carbamoyl-D-amino acid hydrolase	3.5.1.77	R	GO:0000257,GO:0006807	2250426	2252159
	HDIA_4475	gno_2	Gluconate 5-dehydrogenase	1.1.1.69	I,Q	GO:0016491	4866252	4867019
	HDIA_1410	gltX_1	Glutamate--tRNA ligase	6.1.1.17	J	GO:0000049,GO:0004818,GO:0005524,GO:0005737,GO:0006424	1526168	1524750
	HDIA_0887	kpsT	Polysialic acid transport ATP-binding protein KpsT	---	G,M	GO:0005524,GO:0005886,GO:0006810,GO:0016887	943023	943676
	HDIA_1993	---	hypothetical protein	---	S	---	2132585	2133133
	HDIA_2826	---	Putative universal stress protein	---	T	GO:0006950	3035443	3035880
	HDIA_4374	---	hypothetical protein	---	X	---	4758523	4758332
	HDIA_3373	---	B12-binding domain/radical SAM domain protein, family	---	C	GO:0005829,GO:0008168,GO:0031419,GO:0035596,GO:0035600,GO:0046872,GO:0051539	3636610	3638214
	HDIA_3007	---	hypothetical protein	---	R	GO:0004497	3242393	3241917
	HDIA_2827	gspK	Glucosamine kinase GspK	2.7.1.8	G	GO:0005524,GO:0005737,GO:0016310,GO:0047931	3036908	3036027
	HDIA_4502	ydcV_8	Inner membrane ABC transporter permease protein YdcV	---	E	GO:0005886,GO:0006810,GO:0016021	4897095	4896283
	HDIA_1845	dmlR_11	D-malate degradation protein R	---	K	GO:0003677,GO:0003700,GO:0006351	1976555	1975629
	HDIA_0417	---	hypothetical protein	---	X	---	450137	450346
	HDIA_1730	---	hypothetical protein	---	S	---	1854362	1853889
	HDIA_1931	---	40-residue YVTN family beta-propeller repeat	---	S	---	2071222	2072190
	HDIA_1915	---	putative transcriptional regulator	---	K	GO:0003677,GO:0006351,GO:0006355,GO:0043565	2054726	2056297
	HDIA_2065	hchA_2	Molecular chaperone Hsp31 and glyoxalase 3	4.2.1.130	S	GO:0000932,GO:0010494,GO:0019172,GO:0019243,GO:0019249,GO:0031669,GO:0034599	2201801	2201145
	HDIA_1754	cycA_1	Cytochrome c2 precursor	---	R	GO:0005758,GO:0009055,GO:0020037,GO:0046872,GO:0055114,GO:0070469	1881220	1879814
	HDIA_4767	---	Putative NADPH-quinone reductase (modulator of drug activity B)	---	C	GO:0016021	5215086	5214502
	HDIA_2083	gabD_2	Succinate-semialdehyde dehydrogenase [NADP(+)] GabD	1.2.1.79	C	GO:0005737,GO:0016620,GO:0042400	2220977	2222470
	HDIA_2384	ycfH	putative deoxyribonuclease YcfH	3.1.21.-	L	GO:0004536,GO:0006308,GO:0016888,GO:0046872	2539355	2540164
	HDIA_0482	dmlR_4	D-malate degradation protein R	---	K	GO:0003677,GO:0003700,GO:0006351	524211	523306
	HDIA_4066	---	hypothetical protein	---	S	---	4400867	4400040
	HDIA_1763	---	putative molybdopterin biosynthesis protein MoeA/LysR substrate binding-domain-containing protein	---	K	GO:0003677	1890724	1889837
	HDIA_2562	---	Usg protein, probable subunit of phosphoribosylanthranilate isomerase	---	X	GO:0000162	2734668	2734399
	HDIA_4696	acsA_3	Acetyl-coenzyme A synthetase	6.2.1.1	I	GO:0005524,GO:0006629,GO:0030729,GO:0046872	5126762	5124804
	HDIA_4587	fgs	Folylpolyglutamate synthase	6.3.2.17	H	GO:0004326,GO:0005524,GO:0005737,GO:0005739,GO:0005829,GO:0006536,GO:0006730,GO:0008841,GO:0009396	5002467	5003792
	HDIA_3136	fhuD	Iron(III)-hydroxamate-binding protein FhuD	---	P	GO:0006811,GO:0042597,GO:0055072	3389913	3390827
	HDIA_4183	ycgJ_2	putative methyltransferase YcgJ	2.1.1.-	Q	GO:0008757,GO:0032259	4554631	4553639
	HDIA_4216	---	hypothetical protein	---	X	---	4585928	4586140
	HDIA_0429	hoxY	NAD-reducing hydrogenase HoxS subunit delta	1.12.1.2	C	GO:0005737,GO:0046872,GO:0047985,GO:0051537,GO:0051538,GO:0051539	464219	463656
	HDIA_0786	---	gpW	---	X	GO:0019058	827445	827236
	HDIA_1469	tauB_2	Taurine import ATP-binding protein TauB	3.6.3.36	P	GO:0005524,GO:0006810,GO:0016887	1595410	1596189
	HDIA_0221	oppF	Oligopeptide transport ATP-binding protein OppF	---	---	GO:0006810,GO:0015031,GO:0015833	245332	244328
	HDIA_3332	uvrY_2	Response regulator UvrY	---	T	GO:0000160,GO:0003677,GO:0005737,GO:0006351,GO:0006355	3589472	3590131
	HDIA_2389	leuA_2	2-isopropylmalate synthase	2.3.3.13	E	GO:0003852,GO:0009097,GO:0009098	2544705	2546309
	HDIA_3976	---	3-hydroxyanthranilate 3,4-dioxygenase	---	G	GO:0030145	4298717	4298361
	HDIA_3272	dmlR_15	D-malate degradation protein R	---	K	GO:0003677,GO:0003700,GO:0006351	3527553	3526660
	HDIA_3522	yfiH	Laccase domain protein YfiH	---	S	---	3802403	3803173
	HDIA_4190	---	hypothetical protein	---	X	---	4561368	4561093
	HDIA_3981	atpD_2	ATP synthase subunit beta	3.6.3.14	C	GO:0005524,GO:0005886,GO:0015991,GO:0042777,GO:0045261,GO:0046933	4304817	4306250
	HDIA_4526	ybhL	Inner membrane protein YbhL	---	S	GO:0005886,GO:0016021	4925045	4924260
	HDIA_1562	---	hypothetical protein	---	X	---	1692879	1691758
	HDIA_4677	truB	tRNA pseudouridine synthase B	5.4.99.25	J	GO:0003723,GO:0006400,GO:0009982,GO:0031119,GO:1990481	5098801	5099730
	HDIA_2768	---	hypothetical protein	---	R	GO:0004866	2973793	2968310
	HDIA_2789	dus_2	putative tRNA-dihydrouridine synthase	1.-.-.-	J	GO:0000049,GO:0017150,GO:0050660	2998873	2997914
	HDIA_3141	sdh_1	Serine 3-dehydrogenase	1.1.1.276	R	GO:0016491	3397332	3398126
	HDIA_0095	---	HTH-type transcriptional regulator RutR	---	K	GO:0003677,GO:0006351,GO:0006355	114137	114763
	HDIA_1050	yxeP	putative hydrolase YxeP	3.-.-.-	E	GO:0009089,GO:0019877,GO:0050118	1130352	1131518
	HDIA_3571	purL_2	Phosphoribosylformylglycinamidine synthase 2	6.3.5.3	R	---	3854431	3853439
	HDIA_4469	---	ornithine cyclodeaminase	---	E	GO:0005737	4862636	4861695
	HDIA_4445	---	hypothetical protein	---	S	---	4827980	4828924
	HDIA_0070	stcD	putative N-methylproline demethylase	1.-.-.-	C	GO:0010181,GO:0016491,GO:0019504	84134	82095
	HDIA_0933	puuA_2	Gamma-glutamylputrescine synthetase PuuA	6.3.1.11	E	GO:0004356,GO:0005524,GO:0006542,GO:0009447,GO:0034024	997692	996256
	HDIA_3627	---	YHS domain protein	---	S	---	3914913	3914431
	HDIA_1566	---	Tripartite tricarboxylate transporter family receptor	---	R	GO:0030288	1697675	1696680
	HDIA_4106	---	Trehalase	3.2.1.28	G	GO:0004555,GO:0005993,GO:0042301	4448255	4446468
	HDIA_1309	ptrB	Protease 2	3.4.21.83	E	GO:0004252,GO:0008239,GO:0051603,GO:0070008	1421720	1419636
	HDIA_0758	---	hypothetical protein	---	S	---	802043	802330
	HDIA_2192	ldc_1	Lysine/ornithine decarboxylase	4.1.1.17	E	GO:0003824,GO:0005634,GO:0005737,GO:0005801,GO:0005802,GO:0006596,GO:0015489,GO:0015847,GO:0030133,GO:0030424,GO:0030425,GO:0031410,GO:0033116,GO:0042177,GO:0042978,GO:0043085,GO:0043204,GO:0048471,GO:0098629,GO:1902269,GO:1990005	2347146	2345926
	HDIA_1202	fabI_1	Enoyl-[acyl-carrier-protein] reductase [NADH] FabI	1.3.1.9	I	GO:0004318,GO:0005886,GO:0006633	1293911	1293090
	HDIA_4512	gumD	UDP-glucose:undecaprenyl-phosphate glucose-1-phosphate transferase	2.7.8.31	M	GO:0005886,GO:0009243,GO:0016021,GO:0047360	4908359	4907691
	HDIA_2388	pip_1	Proline iminopeptidase	3.4.11.5	E	GO:0004177,GO:0005737	2543676	2544635
	HDIA_4314	---	L,D-transpeptidase catalytic domain	---	S	GO:0008360,GO:0009252,GO:0016757,GO:0016787,GO:0071555	4696326	4694953
	HDIA_1929	rluC	Ribosomal large subunit pseudouridine synthase C	5.4.99.24	J	GO:0001522,GO:0003723,GO:0006364,GO:0009982	2069462	2070502
	HDIA_1682	---	putative protein related to capsule biosynthesis enzymes	---	S	---	1813415	1814647
	HDIA_3942	mdtN_3	Multidrug resistance protein MdtN	---	M	GO:0016021,GO:0055085	4259654	4260865
	HDIA_4354	---	hypothetical protein	---	S	GO:0016021	4739215	4740213
	HDIA_3551	---	hypothetical protein	---	S	---	3833594	3833079
	HDIA_3499	bcp_4	Putative peroxiredoxin bcp	1.11.1.15	O	GO:0004601,GO:0009534,GO:0051920	3778863	3779432
	HDIA_0447	blh	Beta-lactamase hydrolase-like protein	3.-.-.-	R	GO:0016787	485085	485960
	HDIA_3884	---	hypothetical protein	---	S	---	4201331	4200846
	HDIA_2859	rhtC	Threonine efflux protein	---	E	GO:0005886,GO:0006865,GO:0016021	3068488	3067844
	HDIA_0484	---	putative transporter	---	P	GO:0005886,GO:0016021,GO:0055085	525759	526958
	HDIA_3383	---	Purine-binding protein precursor	---	R	GO:0005886	3649010	3650125
	HDIA_1945	gloA_1	Lactoylglutathione lyase	4.4.1.5	E	GO:0004462,GO:0046872	2087514	2087074
	HDIA_4163	---	hypothetical protein	---	X	---	4526797	4526216
	HDIA_3077	---	putative transmembrane transcriptional regulator (anti-sigma factor)	---	K	GO:0016021	3325602	3326405
	HDIA_4399	---	hypothetical protein	---	S	---	4782383	4782123
	HDIA_1875	rihA	Pyrimidine-specific ribonucleoside hydrolase RihA	3.2.-.-	F	GO:0005634,GO:0005737,GO:0005829,GO:0006152,GO:0008477,GO:0008655,GO:0019358,GO:0034356,GO:0045437,GO:0046135,GO:0050263,GO:0070635,GO:0070636	2013495	2014439
	HDIA_1757	fdnG	Formate dehydrogenase, nitrate-inducible, major subunit precursor	1.2.1.2	C	GO:0003954,GO:0008863,GO:0009055,GO:0015942,GO:0030151,GO:0051536,GO:0051537,GO:0051539	1886119	1883132
	HDIA_3341	atzF_1	Allophanate hydrolase	3.5.1.54	J	GO:0004039,GO:0004075,GO:0004847,GO:0005524,GO:0006525,GO:0043419,GO:0046872	3601405	3603240
	HDIA_4258	fixL_3	Sensor protein FixL	2.7.13.3	T	GO:0000155,GO:0005524,GO:0005622,GO:0005886,GO:0006355,GO:0016021	4626982	4628994
	HDIA_0663	deoB	Phosphopentomutase	5.4.2.7	G	GO:0000287,GO:0005737,GO:0006015,GO:0008973,GO:0009264,GO:0030145,GO:0043094	730506	731747
	HDIA_1653	---	CopG family transcriptional regulator	---	---	---	1788252	1787818
	HDIA_1418	---	putative sugar epimerase	---	G	GO:0016853	1534250	1535068
	HDIA_1990	---	baseplate wedge subunit	---	X	---	2130467	2130886
	HDIA_4016	ftsK	DNA translocase FtsK	---	D	GO:0003677,GO:0005524,GO:0005886,GO:0007049,GO:0007059,GO:0016021,GO:0051301	4344406	4341215
	HDIA_2692	flgK	Flagellar hook-associated protein 1	---	N	GO:0005198,GO:0005576,GO:0009424,GO:0044780,GO:0071973	2878557	2876707
	HDIA_1035	---	hypothetical protein	---	X	---	1117693	1117322
	HDIA_1478	---	Cytochrome c2	---	C	GO:0009055,GO:0015979,GO:0020037,GO:0042597,GO:0046872,GO:0055114	1602644	1602261
	HDIA_0246	lldR_1	Putative L-lactate dehydrogenase operon regulatory protein	---	K	GO:0003677,GO:0003700,GO:0006351	271208	271834
	HDIA_1240	---	hypothetical protein	---	S	GO:0005886,GO:0016021	1335080	1336135
	HDIA_4155	frc_2	Formyl-coenzyme A transferase	2.8.3.16	C	GO:0033608,GO:0033611	4517147	4518424
	HDIA_4618	---	2-keto-3-deoxy-galactonokinase	---	G	GO:0005524,GO:0008671,GO:0034194	5035383	5034460
	HDIA_2461	---	putative transporter component	---	S	GO:0016021	2632502	2632990
	HDIA_1667	---	hypothetical protein	---	S	---	1798897	1798571
	HDIA_3330	---	hypothetical protein	---	S	---	3587879	3587343
	HDIA_1902	---	hypothetical protein	---	X	---	2041888	2040596
	HDIA_1871	yjjK	putative ABC transporter ATP-binding protein YjjK	---	R	GO:0005524,GO:0005886,GO:0006810,GO:0016887	2007123	2005525
	HDIA_1280	xylB_2	Xylulose kinase	2.7.1.17	G	GO:0004856,GO:0005524,GO:0005737,GO:0005998,GO:0042843,GO:0046835	1386564	1388021
	HDIA_0997	---	putative membrane protein	---	M	GO:0016021	1074661	1073129
	HDIA_4756	hemA	5-aminolevulinate synthase	2.3.1.37	H	GO:0003870,GO:0006782,GO:0030170	5204508	5205854
	HDIA_2416	surE	5'-nucleotidase SurE	3.1.3.5	F	GO:0000166,GO:0005737,GO:0008253,GO:0046872	2577189	2577947
	HDIA_2666	fliO	flagellar biosynthesis protein	---	N	GO:0016021,GO:0044781	2846508	2848301
	HDIA_3109	---	putative FAD-linked oxidoreductase	1.-.-.-	C	GO:0005739,GO:0006807,GO:0009853,GO:0047545,GO:0050660,GO:0051990	3357228	3358616
	HDIA_3977	priA	Primosomal protein N'	3.6.4.-	L	GO:0003677,GO:0004003,GO:0005524,GO:0006268,GO:0006269,GO:0008270,GO:1990077	4298790	4301159
	HDIA_3731	yoaC	Putative sugar kinase YoaC	2.7.1.-	G	GO:0005975,GO:0016301,GO:0016773	4025207	4026613
	HDIA_3106	---	putative urate catabolism protein	---	G	GO:0016810,GO:0045493,GO:0046555,GO:0046872,GO:0071555	3354082	3355020
	HDIA_2795	---	ribokinase	---	S	GO:0016301	3003408	3002575
	HDIA_0706	---	exonuclease	---	X	GO:0003676	773496	772918
	HDIA_3508	mcp4_8	Methyl-accepting chemotaxis protein 4	---	T	GO:0004871,GO:0005886,GO:0006935,GO:0016021	3789500	3791161
	HDIA_2398	---	redox-active disulfide protein 2	---	C,O	GO:0015035	2558773	2559009
	HDIA_2164	---	Transposase	---	X	GO:0003677,GO:0004803,GO:0006313	2314576	2314172
	HDIA_4271	---	hypothetical protein	---	X	GO:0005622,GO:0009190,GO:0016849,GO:0035556	4641504	4643075
	HDIA_0840	cyaA_1	Adenylate cyclase 1	4.6.1.1	T	GO:0009190,GO:0016849,GO:0035556	887826	889169
	HDIA_2739	yedQ	putative diguanylate cyclase YedQ	2.7.7.65	T	GO:0005525,GO:0005886,GO:0016021,GO:0030244,GO:0046872,GO:0052621,GO:1902201	2936067	2934856
	HDIA_4668	trmB	tRNA (guanine-N(7)-)-methyltransferase	2.1.1.33	R	GO:0008176	5088804	5089496
	HDIA_1038	ytcD	putative HTH-type transcriptional regulator YtcD	---	K	GO:0003677,GO:0006351,GO:0006355	1120165	1119758
	HDIA_4837	---	hypothetical protein	---	X	---	5296763	5296473
	HDIA_4212	bcp_5	Putative peroxiredoxin/MT2597	1.11.1.15	O	GO:0004601,GO:0051920	4583162	4582485
	HDIA_1071	groEL_2	chaperonin GroEL	---	O	GO:0005524,GO:0005737,GO:0042026	1156774	1155134
	HDIA_0382	---	8-oxoguanine deaminase	3.5.4.32	F	GO:0016810,GO:0046872,GO:0090613	413824	415377
	HDIA_1352	---	hypothetical protein	---	X	---	1460355	1462070
	HDIA_2067	---	hypothetical protein	---	X	GO:0016021	2203470	2203261
	HDIA_1888	---	hypothetical protein	---	X	---	2027419	2026808
	HDIA_0862	---	Fatty acid hydroxylase superfamily protein	---	I	GO:0005506,GO:0005886,GO:0006633,GO:0016021,GO:0016126,GO:0016491	917679	916777
	HDIA_1230	bigR_1	Biofilm growth-associated repressor	---	K	GO:0003677,GO:0003700,GO:0006351,GO:0006355,GO:0009405	1326373	1326720
	HDIA_4032	glpK_3	Glycerol kinase	2.7.1.30	C	GO:0004370,GO:0005524,GO:0005737,GO:0006071,GO:0006072,GO:0016310,GO:0016773,GO:0019563	4367238	4365814
	HDIA_1655	---	type VI secretion protein	---	---	---	1792008	1790269
	HDIA_3751	---	hypothetical protein	---	S	---	4049724	4049320
	HDIA_3939	---	putative neuraminidase (sialidase)	---	G	---	4256968	4258164
	HDIA_1786	mglA_2	Galactose/methyl galactoside import ATP-binding protein MglA	3.6.3.17	G	GO:0005524,GO:0015407,GO:0015591,GO:0043190	1916593	1915793
	HDIA_3068	cnrB	Nickel and cobalt resistance protein CnrB	---	U	GO:0005886,GO:0016021,GO:0046873	3315759	3316529
	HDIA_0209	yvoA_2	HTH-type transcriptional repressor YvoA	---	K	GO:0003677,GO:0003700,GO:0006351,GO:0019556,GO:0019557,GO:0045892	230883	230155
	HDIA_3860	fbaA	Fructose-bisphosphate aldolase class 2	4.1.2.13	G	GO:0004332,GO:0006096,GO:0008270,GO:0019253	4170581	4169502
	HDIA_0680	fabG_8	3-oxoacyl-[acyl-carrier-protein] reductase FabG	1.1.1.100	I,Q	GO:0005634,GO:0005881,GO:0005902,GO:0005903,GO:0005997,GO:0006006,GO:0006739,GO:0016020,GO:0016655,GO:0042732,GO:0050038,GO:0051289,GO:0070062	747864	747136
	HDIA_2329	---	hypothetical protein	---	X	---	2464173	2463622
	HDIA_2336	---	type VI secretion protein, family	---	S	---	2472207	2472728
	HDIA_1949	---	hypothetical protein	---	X	---	2090577	2090467
	HDIA_4763	msrB_2	Peptide methionine sulfoxide reductase MsrB	1.8.4.12	O	GO:0006979,GO:0008270,GO:0030091,GO:0033743	5212962	5213489
	HDIA_2203	pqqD	Pyrroloquinoline quinone biosynthesis protein D	---	S	GO:0018189,GO:0048038	2359737	2360054
	HDIA_4616	araB_3	L-arabinolactonase	3.1.1.15	G	GO:0016787,GO:0046872	5033843	5032992
	HDIA_3448	---	hypothetical protein	---	S	---	3721834	3722565
	HDIA_4652	glsA	Thermolabile glutaminase	3.5.1.2	E	GO:0004359,GO:0006541	5071555	5072493
	HDIA_4218	---	EamA-like transporter family protein	---	X	GO:0016021	4588438	4587458
	HDIA_4597	---	hypothetical protein	---	X	---	5013864	5014469
	HDIA_3919	ydjH_2	putative sugar kinase YdjH	2.7.1.-	G	GO:0000166,GO:0004747,GO:0005524,GO:0006014,GO:0008673,GO:0016310,GO:0046835	4234996	4234088
	HDIA_3147	gdhI	Glucose 1-dehydrogenase 1	1.1.1.47	I,Q	GO:0016491	3402575	3403333
	HDIA_1920	---	acidobacterial duplicated orphan permease	---	V	GO:0016021	2062471	2061263
	HDIA_2617	rcp1_2	Response regulator rcp1	---	T	GO:0000160,GO:0005622,GO:0006351,GO:0006355	2792755	2792309
	HDIA_1134	mutY	A/G-specific adenine glycosylase	3.2.2.-	X	GO:0006284,GO:0019104,GO:0046872,GO:0051539	1225198	1224125
	HDIA_4434	---	sulfur transfer protein SirA	---	S	---	4813622	4813368
	HDIA_4800	---	hypothetical protein	---	X	---	5253707	5252958
	HDIA_0976	glnII	Glutamine synthetase 2	6.3.1.2	E	GO:0004356,GO:0005524,GO:0005737,GO:0006542,GO:0009399	1055010	1053970
	HDIA_1106	waaA	3-deoxy-D-manno-octulosonic acid transferase	2.4.99.12	M	GO:0005886,GO:0009244,GO:0009245,GO:0016020,GO:0016021,GO:0016740,GO:0036104	1193813	1195135
	HDIA_3545	cheR_2	Chemotaxis protein methyltransferase	2.1.1.80	N,T	GO:0008983	3826884	3826003
	HDIA_0990	---	hypothetical protein	---	X	---	1067608	1067288
	HDIA_2818	luxA_2	Alkanal monooxygenase alpha chain	1.14.14.3	C	GO:0016705	3024734	3023712
	HDIA_4287	---	Ribonuclease	3.1.-.-	J	GO:0003723,GO:0004519,GO:0005737,GO:0006364,GO:0046872	4659181	4657565
	HDIA_3339	ddpC_2	putative D,D-dipeptide transport system permease protein DdpC	---	E	GO:0005886,GO:0005887,GO:0015031,GO:0022857,GO:0042936,GO:0042938,GO:0055085	3598735	3599631
	HDIA_3354	---	hypothetical protein	---	X	---	3617060	3617632
	HDIA_2121	gltR	HTH-type transcriptional regulator GltR	---	K	GO:0003677,GO:0003700,GO:0006351,GO:0009896	2267466	2266375
	HDIA_2593	ribD	Riboflavin biosynthesis protein RibD	---	H	GO:0005829,GO:0008270,GO:0008703,GO:0008835,GO:0009231,GO:0009451,GO:0050661	2767426	2766281
	HDIA_3384	---	beta-methylgalactoside transporter inner membrane component	---	G	GO:0005886,GO:0015145,GO:0015749,GO:0016021	3650364	3651458
	HDIA_1011	thiC	Phosphomethylpyrimidine synthase	4.1.99.17	H	GO:0008270,GO:0009228,GO:0009229,GO:0016829,GO:0051539	1090100	1091902
	HDIA_4462	kanE_2	Glycosyltransferase KanE	2.4.1.-	M	GO:0016757	4852083	4853300
	HDIA_0529	ttuD	Putative hydroxypyruvate reductase	1.1.1.81	G	GO:0016618	571367	572644
	HDIA_4534	---	hypothetical protein	---	S	GO:0016021	4933452	4934999
	HDIA_2901	glnM_2	putative glutamine ABC transporter permease protein GlnM	---	E	GO:0003333,GO:0005886,GO:0015171,GO:0016021	3118527	3117691
	HDIA_1999	---	phage tail tape measure protein, TP901 family, core region	---	S	GO:0019076	2137158	2139836
	HDIA_1556	garR_3	2-hydroxy-3-oxopropionate reductase	1.1.1.60	I	GO:0004616,GO:0051287	1686285	1685401
	HDIA_2662	fliQ	Flagellar biosynthetic protein FliQ	---	X	GO:0005886,GO:0009306,GO:0009425,GO:0016021,GO:0044780	2844705	2844442
	HDIA_3800	argJ	Arginine biosynthesis bifunctional protein ArgJ	---	E	GO:0004042,GO:0004358,GO:0005737,GO:0006526	4102673	4103908
	HDIA_2711	---	ABC-type uncharacterized transport system, auxiliary component	---	X	GO:0016021	2903020	2902370
	HDIA_2614	---	hypothetical protein	---	S	GO:0016021	2790434	2790769
	HDIA_1182	lhyD	L-hydantoinase	3.5.2.-	F	GO:0004151,GO:0008270,GO:0044205	1277641	1278975
	HDIA_4542	glgX_2	Glycogen debranching enzyme	3.2.1.-	G	GO:0004133,GO:0004553,GO:0005980,GO:0043169	4945481	4943337
	HDIA_1764	moeA_2	Molybdopterin molybdenumtransferase	2.10.1.1	H	GO:0005737,GO:0006777,GO:0018315,GO:0046872,GO:0061598,GO:0061599	1892001	1890745
	HDIA_1149	NahR	HTH-type transcriptional activator NahR	---	---	GO:0019439	1239423	1240340
	HDIA_3398	glnT	Glutamine synthetase 3	6.3.1.2	E	GO:0004356,GO:0005524,GO:0006542,GO:0009399	3668261	3666957
	HDIA_3653	motB_1	Chemotaxis protein MotB	---	N	GO:0016021	3941337	3940309
	HDIA_1925	gabD_1	Succinate-semialdehyde dehydrogenase [NADP(+)] GabD	1.2.1.79	C	GO:0009013,GO:0009450,GO:0019477,GO:0047949	2067688	2066240
	HDIA_3812	---	TOMM system kinase/cyclase fusion protein	---	T	GO:0004016,GO:0005524,GO:0005622,GO:0035556	4114183	4112411
	HDIA_0631	cutL_1	Carbon monoxide dehydrogenase large chain	1.2.99.2	C	GO:0005507,GO:0018492,GO:0030151	684722	687073
	HDIA_3956	cobD	Cobalamin biosynthesis protein CobD	6.3.1.10	---	---	4277382	4278356
	HDIA_1632	caiD	Carnitinyl-CoA dehydratase	4.2.1.-	I	GO:0016823	1770180	1769410
	HDIA_3840	crp_1	cAMP regulatory protein	---	T	GO:0004622,GO:0005789,GO:0016021,GO:0034638,GO:0071071	4144112	4143624
	HDIA_3050	catE	Catechol-2,3-dioxygenase	1.13.11.2	R	GO:0008198,GO:0009636,GO:0018577,GO:0019439	3296375	3297307
	HDIA_4439	---	GtrA-like protein	---	M	GO:0000271,GO:0006810,GO:0016021	4819548	4819120
	HDIA_2492	glnB	Nitrogen regulatory protein P-II	---	E	GO:0000166,GO:0006351,GO:0006355,GO:0006808,GO:0009399,GO:0030234	2665230	2665568
	HDIA_0208	fliY_1	Sulfate starvation-induced protein 7	---	E	GO:0015184,GO:0015811,GO:0030288,GO:0033229,GO:0042883,GO:1903712	230014	229184
	HDIA_3973	---	hypothetical protein	---	X	---	4296612	4296019
	HDIA_4018	dapL	LL-diaminopimelate aminotransferase	2.6.1.83	E	GO:0010285,GO:0030170,GO:0033362	4346029	4344797
	HDIA_3526	---	MFS transporter, aromatic acid:H+ symporter (AAHS) family	---	X	GO:0005886,GO:0016021,GO:0055085	3807459	3806245
	HDIA_0950	---	glycosyltransferase, family	---	M	GO:0000287,GO:0008375,GO:0010125	1021502	1020210
	HDIA_3878	---	hypothetical protein	---	X	---	4194030	4193764
	HDIA_0747	rrrD_1	Lysozyme RrrD	3.2.1.17	G	GO:0003796,GO:0009253,GO:0016998,GO:0019835,GO:0042742	796477	795839
	HDIA_1147	---	hypothetical protein	---	S	GO:0016021	1237704	1237459
	HDIA_4483	---	glycine betaine transporter periplasmic subunit	---	E	GO:0005215	4875824	4874805
	HDIA_2018	arnT	Undecaprenyl phosphate-alpha-4-amino-4-deoxy-L-arabinose arabinosyl transferase	2.4.2.43	O	GO:0000030,GO:0005886,GO:0006493,GO:0009103,GO:0009245,GO:0016021,GO:0016763	2154298	2156346
	HDIA_4165	---	hypothetical protein	---	S	---	4529314	4528703
	HDIA_3156	---	putative urate catabolism protein	---	G	GO:0005975,GO:0016810	3410740	3411660
	HDIA_1770	phnC	Phosphate-import ATP-binding protein PhnC	3.6.3.27	P	GO:0005524,GO:0015416,GO:0043190	1901612	1902472
	HDIA_2422	lptG	Lipopolysaccharide export system permease protein LptG	---	R	GO:0043190,GO:0055085	2585282	2584188
	HDIA_1507	rplL	50S ribosomal protein L7/L12	---	J	GO:0003735,GO:0005840,GO:0006412	1628192	1628569
	HDIA_4580	---	hypothetical protein	---	P	GO:0016021,GO:0016740	4994483	4994283
	HDIA_4360	metW	methionine biosynthesis protein MetW	---	Q	---	4744826	4745449
	HDIA_0613	---	hypothetical protein	---	S	GO:0016021	661367	660858
	HDIA_4647	secB	Protein-export protein SecB	---	U	GO:0005737,GO:0006457,GO:0015031,GO:0051262	5067828	5068331
	HDIA_0614	nth	Endonuclease III	4.2.99.18	L	GO:0003677,GO:0003906,GO:0006284,GO:0019104,GO:0046872,GO:0051539	661518	662255
	HDIA_2355	pabB	Para-aminobenzoate synthase component 1	2.6.1.85	H	GO:0000162,GO:0004049,GO:0046872	2500557	2501942
	HDIA_0430	hoxU	NAD-reducing hydrogenase HoxS subunit gamma	1.12.1.2	C	GO:0005737,GO:0008137,GO:0009055,GO:0016020,GO:0042773,GO:0046872,GO:0047985,GO:0051537,GO:0051539	464932	464216
	HDIA_0065	---	hypothetical protein	---	X	GO:0016021	77084	77395
	HDIA_3591	---	magnesium chelatase subunit D	---	R	---	3879457	3877391
	HDIA_3407	---	sn-1,2-diacylglycerol ethanolamine- and cholinephosphotranferases	---	S	GO:0008654,GO:0016021,GO:0016780	3677724	3678410
	HDIA_4313	---	hypothetical protein	---	X	---	4694815	4694210
	HDIA_3632	alx	Inner membrane protein alx	---	P	GO:0005886,GO:0016021	3919434	3918433
	HDIA_4637	soj_2	Sporulation initiation inhibitor protein soj	---	D	GO:0005524,GO:0007059	5055934	5055098
	HDIA_1623	guaB	Inosine-5'-monophosphate dehydrogenase	1.1.1.205	F	GO:0003938,GO:0006177,GO:0046872	1757668	1759173
	HDIA_4702	codA_3	Cytosine deaminase	3.5.4.1	F	GO:0008152,GO:0046872,GO:0050228,GO:0050279	5131646	5132989
	HDIA_2616	afsQ1_1	Transcriptional regulatory protein AfsQ1	---	T	GO:0000156,GO:0005524,GO:0005622,GO:0006351,GO:0006355,GO:0006808,GO:0009399,GO:0043565	2792306	2791248
	HDIA_3288	ssuA_3	Putative aliphatic sulfonates-binding protein precursor	---	P	GO:0006790,GO:0006810,GO:0016020,GO:0042597	3545642	3546640
	HDIA_2942	mop	Aldehyde oxidoreductase	1.2.99.7	C	GO:0004854,GO:0005506,GO:0005777,GO:0005829,GO:0009055,GO:0009115,GO:0016614,GO:0016903,GO:0043546,GO:0050660,GO:0051537	3163951	3161489
	HDIA_1814	rpsR	30S ribosomal protein S18	---	J	GO:0003735,GO:0005840,GO:0006412,GO:0019843	1945566	1945321
	HDIA_2585	gmr_4	Cyclic di-GMP phosphodiesterase Gmr	3.1.4.52	T	GO:0005886,GO:0006355,GO:0016021	2757231	2759414
	HDIA_0731	---	hypothetical protein	---	X	---	790014	789661
	HDIA_2137	---	TRAP-type C4-dicarboxylate transport system, small permease component	---	S	GO:0016021	2282630	2283145
	HDIA_0448	---	hypothetical protein	---	S	---	486320	487501
	HDIA_2252	---	hypothetical protein	---	X	---	2397801	2398184
	HDIA_3818	---	hypothetical protein	---	S	---	4118892	4118461
	HDIA_4516	nicR_3	Nicotinate degradation protein R	---	K	GO:0003677,GO:0003700,GO:0006351,GO:0019439	4914104	4914553
	HDIA_1161	glyQ	Glycine--tRNA ligase alpha subunit	6.1.1.14	J	GO:0004820,GO:0005524,GO:0005737,GO:0006426	1254498	1253557
	HDIA_2096	---	putative membrane protein	---	S	GO:0005737,GO:0006629,GO:0016021,GO:0016627	2239627	2240442
	HDIA_2533	rpsJ	30S ribosomal protein S10	---	J	GO:0000049,GO:0003735,GO:0005840,GO:0006412	2697591	2697283
	HDIA_4026	cfiB	2-oxoglutarate carboxylase small subunit	6.4.1.7	I	GO:0003677,GO:0004075,GO:0004736,GO:0005524,GO:0006090,GO:0006094,GO:0009374,GO:0046872	4358638	4355192
	HDIA_0536	phnU	2-aminoethylphosphonate transport system permease PhnU	---	O	GO:0005886,GO:0006810,GO:0016021	583298	582393
	HDIA_1394	rpsB	30S ribosomal protein S2	---	J	GO:0003735,GO:0006412,GO:0015935	1505919	1506710
	HDIA_4740	fmt_2	Methionyl-tRNA formyltransferase	2.1.2.9	J	GO:0005739,GO:0006730,GO:0008168,GO:0009058,GO:0009258,GO:0016155,GO:0016742,GO:0019145,GO:0047105,GO:0070062	5180492	5179902
	HDIA_1705	rhaS_2	L-rhamnose operon regulatory protein RhaS	---	K	GO:0003700,GO:0006351,GO:0043565,GO:0044212,GO:0045893	1834363	1835397
	HDIA_3093	tauB_3	Taurine import ATP-binding protein TauB	3.6.3.36	P	GO:0005524,GO:0005886,GO:0006810,GO:0016887	3340746	3339916
	HDIA_3843	pimB_2	GDP-mannose-dependent alpha-(1-6)-phosphatidylinositol monomannoside mannosyltransferase	2.4.1.57	M	GO:0000271,GO:0009405,GO:0016757	4149729	4148494
	HDIA_1426	lysA_2	Diaminopimelate decarboxylase	4.1.1.20	E	GO:0008836,GO:0009089,GO:0030170	1542358	1543656
	HDIA_3041	---	glutamate synthase subunit beta	---	R	GO:0016491	3288121	3289398
	HDIA_2998	fbcH_2	Cytochrome b/c1	---	C	GO:0005886,GO:0009055,GO:0016021,GO:0016491,GO:0020037,GO:0022904,GO:0046872,GO:0070469	3231686	3230409
	HDIA_2572	livH_6	LIV-I protein H	---	E	GO:0005215,GO:0005886,GO:0006865,GO:0016021	2745397	2744480
	HDIA_1634	yfcG_2	Disulfide-bond oxidoreductase YfcG	1.8.4.-	O	GO:0004364,GO:0004601,GO:0005737,GO:0006749,GO:0006979,GO:0015036	1771453	1772088
	HDIA_0483	triA	Melamine deaminase	3.5.4.-	F	GO:0046872,GO:0050270,GO:0090614	524345	525691
	HDIA_0753	---	hypothetical protein	---	X	---	799965	800468
	HDIA_2433	---	hypothetical protein	---	X	---	2595523	2596221
	HDIA_1262	---	Polysaccharide biosynthesis protein	---	M	GO:0000271,GO:0016021	1360193	1361572
	HDIA_0962	ilvG_2	Acetolactate synthase isozyme 2 large subunit	2.2.1.6	E	GO:0000287,GO:0003984,GO:0009097,GO:0009099,GO:0030976,GO:0050660	1033913	1035580
	HDIA_0119	---	hypothetical protein	---	X	---	135345	134920
	HDIA_0995	bioN	Energy-coupling factor transporter transmembrane protein BioN	---	---	GO:0005886,GO:0016020,GO:0016021,GO:0006810	1072449	1071793
	HDIA_4430	pip_2	Proline iminopeptidase	3.4.11.5	E	GO:0004177	4809365	4810249
	HDIA_0700	---	hypothetical protein	---	L	GO:0005524	768632	767061
	HDIA_4604	siaT_14	Neu5Ac permease	---	G	GO:0016021	5019685	5020260
	HDIA_2289	---	hypothetical protein	---	X	---	2423210	2423698
	HDIA_1115	ctaD	Cytochrome c oxidase subunit 1	1.9.3.1	C	GO:0004129,GO:0005506,GO:0005507,GO:0005886,GO:0006119,GO:0009060,GO:0016021,GO:0020037,GO:0022900,GO:0070469	1203632	1205236
	HDIA_3107	cpg2	Carboxypeptidase G2 precursor	3.4.17.11	E	GO:0004180,GO:0008237,GO:0046872	3355001	3356143
	HDIA_4650	aroE_2	Shikimate dehydrogenase	1.1.1.25	E	GO:0004764,GO:0009073,GO:0009423,GO:0019632,GO:0050661	5070629	5069781
	HDIA_2305	fhcA	Formyltransferase/hydrolase complex Fhc subunit A	3.5.1.-	C	GO:0005737,GO:0006730,GO:0016810,GO:0046294,GO:0046872	2437621	2435984
	HDIA_0864	ompR_3	Transcriptional regulatory protein OmpR	---	T	GO:0000160,GO:0000986,GO:0005829,GO:0006351,GO:0042802,GO:0045893,GO:2000144,GO:2001023	918262	918981
	HDIA_3302	---	Universal stress protein family protein	---	T	GO:0006950	3558635	3559471
	HDIA_1491	ddpA_1	putative D,D-dipeptide-binding periplasmic protein DdpA precursor	---	X	GO:0015031,GO:0015197,GO:0030288,GO:0042938,GO:0043190,GO:0055085	1611588	1613228
	HDIA_2671	---	chemotaxis protein	---	---	GO:0016021	2856965	2856312
	HDIA_4197	sdh_3	Serine 3-dehydrogenase	1.1.1.276	M	GO:0005737,GO:0016491	4567100	4567855
	HDIA_0542	---	hypothetical protein	---	X	---	589071	589358
	HDIA_1057	---	putative FAD-linked oxidoreductase	1.-.-.-	C	GO:0019154,GO:0046296,GO:0050660	1138611	1139810
	HDIA_1176	sleB	Spore cortex-lytic enzyme precursor	---	M	GO:0009847,GO:0016787,GO:0030435,GO:0042763,GO:0071555	1273244	1271976
	HDIA_3338	ddpB	putative D,D-dipeptide transport system permease protein DdpB	---	E	GO:0005886,GO:0005887,GO:0015031,GO:0022857,GO:0042936,GO:0042938,GO:0055085	3597713	3598738
	HDIA_0016	dctP_1	C4-dicarboxylate-binding periplasmic protein precursor	---	G	GO:0006810,GO:0030288	17008	18051
	HDIA_1860	sbp_2	Sulfate binding protein	---	P	GO:0006790,GO:0008271,GO:0015419,GO:0030288,GO:0043199	1992948	1991917
	HDIA_1350	---	putative phage cell wall peptidase, NlpC/P60 family	---	M	---	1455973	1456398
	HDIA_3541	---	hypothetical protein	---	S	---	3822183	3821620
	HDIA_0698	---	hypothetical protein	---	S	---	765329	765913
	HDIA_3422	artQ	Arginine transport system permease protein ArtQ	---	E	GO:0005886,GO:0015184,GO:0015811,GO:0016021,GO:0033229,GO:0042883,GO:1903712	3696465	3697115
	HDIA_1110	---	Phosphatase/MT3486	3.1.-.-	R	GO:0016787	1199327	1198710
	HDIA_4503	ydcU	Inner membrane ABC transporter permease protein YdcU	---	E	GO:0005886,GO:0006810,GO:0016021	4898029	4897085
	HDIA_1401	mmpA	Metalloprotease MmpA	3.4.24.-	M	GO:0004222,GO:0005886,GO:0016021,GO:0046872	1512966	1514099
	HDIA_2710	---	Apolipoprotein A1/A4/E domain protein	---	X	GO:0001523,GO:0002227,GO:0005319,GO:0005507,GO:0005576,GO:0005615,GO:0005769,GO:0005788,GO:0005829,GO:0006695,GO:0006869,GO:0006982,GO:0007159,GO:0007603,GO:0008203,GO:0008289,GO:0010873,GO:0010898,GO:0015485,GO:0016209,GO:0017127,GO:0019430,GO:0019433,GO:0030300,GO:0031102,GO:0031210,GO:0032374,GO:0033344,GO:0033700,GO:0034361,GO:0034364,GO:0034371,GO:0034372,GO:0034375,GO:0034378,GO:0034380,GO:…	2895936	2902217
	HDIA_1529	queF	NADPH-dependent 7-cyano-7-deazaguanine reductase	1.7.1.13	R	GO:0005737,GO:0008616,GO:0033739,GO:0046857	1655657	1655196
	HDIA_4316	xerD_1	Tyrosine recombinase XerD	---	L	GO:0003677,GO:0005737,GO:0006313,GO:0007049,GO:0007059,GO:0009037,GO:0051301	4698660	4697731
	HDIA_3239	nagC_3	N-acetylglucosamine repressor	---	K	GO:0003677,GO:0006351,GO:0006355,GO:0042732	3491859	3490654
	HDIA_2650	---	nitrile hydratase accessory protein	---	S	GO:0018822	2828739	2828362
	HDIA_1259	dagK_1	Diacylglycerol kinase	2.7.1.107	T	GO:0003951,GO:0004143,GO:0005524,GO:0008654,GO:0046872	1354842	1355768
	HDIA_3581	---	hypothetical protein	---	O	GO:0016209,GO:0016491	3864669	3865247
	HDIA_4644	hemE	Uroporphyrinogen decarboxylase	4.1.1.37	H	GO:0004853,GO:0005737,GO:0006782	5065555	5064512
	HDIA_2321	dus_1	putative tRNA-dihydrouridine synthase	1.-.-.-	J	GO:0000049,GO:0017150,GO:0050660	2452049	2453062
	HDIA_1528	---	carboxylate/amino acid/amine transporter	---	E,G	GO:0005886,GO:0006810,GO:0016021	1654297	1655214
	HDIA_2763	ybiS	putative L,D-transpeptidase YbiS precursor	2.-.-.-	S	GO:0006508,GO:0008360,GO:0016755,GO:0016757,GO:0016807,GO:0018104,GO:0042597,GO:0043164,GO:0071555,GO:0071972	2963049	2962291
	HDIA_1278	rbsK_2	Ribokinase	2.7.1.15	G	GO:0005524,GO:0008865	1385310	1384381
	HDIA_3403	---	sarcosine oxidase, delta subunit family	---	E	GO:0005737,GO:0008115,GO:0046653	3672711	3672983
	HDIA_3841	---	putative ABC transporter ATP-binding protein	---	V	GO:0005524,GO:0005886,GO:0016021,GO:0042626	4147033	4144319
	HDIA_2990	epmA	Elongation factor P--(R)-beta-lysine ligase	6.3.1.-	J	GO:0000287,GO:0003676,GO:0004824,GO:0005524,GO:0005737,GO:0006430	3222783	3223832
	HDIA_2877	dhfrIII	Dihydrofolate reductase type 3	1.5.1.3	H	GO:0004146,GO:0006545,GO:0006730,GO:0009165,GO:0031427,GO:0046654,GO:0046677,GO:0050661	3084162	3083653
	HDIA_1219	---	hypothetical protein	---	S	---	1312193	1312981
	HDIA_0621	rutE	putative malonic semialdehyde reductase RutE	1.1.1.298	C	GO:0016491	675329	674715
	HDIA_3484	---	hypothetical protein	---	X	---	3764368	3764910
	HDIA_4286	merR_1	Mercuric resistance operon regulatory protein	---	K	GO:0003677,GO:0006351,GO:0006355,GO:0045340,GO:0046689	4657120	4657524
	HDIA_3540	livQ	6'''-hydroxyparomomycin C oxidase	1.1.3.-	E	GO:0005886,GO:0006000,GO:0016117,GO:0016705,GO:0047904,GO:0050660	3821470	3819899
	HDIA_3995	nadD	putative nicotinate-nucleotide adenylyltransferase	2.7.7.18	H	GO:0004515,GO:0005524,GO:0009435	4319269	4318733
	HDIA_3437	---	5-formyltetrahydrofolate cyclo-ligase family protein	---	H	GO:0005524,GO:0009507	3709692	3708868
	HDIA_1661	soj_1	Sporulation initiation inhibitor protein soj	---	D	GO:0003677,GO:0005524,GO:0007059,GO:0016787	1795360	1794722
	HDIA_1256	ispH	4-hydroxy-3-methylbut-2-enyl diphosphate reductase	1.17.1.2	I	GO:0016114,GO:0019288,GO:0046872,GO:0050992,GO:0051538,GO:0051745	1352412	1353383
	HDIA_0703	---	hypothetical protein	---	X	---	770405	770145
	HDIA_1844	fnr	Anaerobic regulatory protein	---	K	---	1975023	1975583
	HDIA_3630	---	putative 5-formyltetrahydrofolate cyclo-ligase	6.3.3.2	X	GO:0005524,GO:0009396,GO:0030272,GO:0035999	3917565	3916942
	HDIA_0611	---	hypothetical protein	---	S	GO:0005886,GO:0016021	659619	659458
	HDIA_3887	---	Cytochrome c, mono- and diheme variants	---	C	GO:0009055,GO:0020037	4204667	4203945
	HDIA_2200	---	hypothetical protein	---	X	---	2357295	2356948
	HDIA_4433	gabT	4-aminobutyrate aminotransferase GabT	2.6.1.19	E	GO:0005739,GO:0008483,GO:0030170,GO:0042802,GO:0050459	4812024	4813346
	HDIA_2202	pqqC	Pyrroloquinoline-quinone synthase	1.3.3.11	H	GO:0018189,GO:0033732	2359099	2359737
	HDIA_4215	dmlR_18	D-malate degradation protein R	---	K	GO:0003677,GO:0003700,GO:0006351,GO:0010212	4584817	4585692
	HDIA_0262	---	putative diguanylate cyclase	---	X	GO:0000155,GO:0005622	289611	288559
	HDIA_3492	---	hypothetical protein	---	X	---	3772119	3772475
	HDIA_3153	ydfH_3	putative HTH-type transcriptional regulator YdfH	---	K	GO:0003700,GO:0006351,GO:0043565	3408892	3408203
	HDIA_0699	---	hypothetical protein	---	X	GO:0003677	767004	766258
	HDIA_4543	bcsA	Cellulose synthase catalytic subunit [UDP-forming]	2.4.1.12	M	GO:0005886,GO:0006011,GO:0016021,GO:0016760,GO:0030244,GO:0035438	4946100	4948343
	HDIA_3710	bigR_2	Biofilm growth-associated repressor	---	K	GO:0003677,GO:0003700,GO:0006351,GO:0006355,GO:0009405	4001876	4002229
	HDIA_4519	regB_1	Sensor histidine kinase RegB	2.7.13.3	T	GO:0000155,GO:0005524,GO:0005622,GO:0005886,GO:0016021	4917753	4916386
	HDIA_4261	---	hypothetical protein	---	X	---	4631039	4631338
	HDIA_3004	---	Putative multidrug export ATP-binding/permease protein	3.6.3.-	V	GO:0005524,GO:0005886,GO:0006869,GO:0016021,GO:0034040	3239897	3238044
	HDIA_1936	---	putative mannose-6-phosphate isomerase	---	S	---	2076348	2076001
	HDIA_2034	lon	Lon protease	3.4.21.53	O	GO:0004176,GO:0004252,GO:0005524,GO:0005737,GO:0006515,GO:0033554,GO:0043565	2171601	2174015
	HDIA_3183	---	hypothetical protein	---	X	---	3436505	3437656
	HDIA_4407	mmgB	putative 3-hydroxybutyryl-CoA dehydrogenase	1.1.1.157	I	GO:0003857,GO:0008691,GO:0019605,GO:0070403	4789915	4789034
	HDIA_2445	pipB2_2	Type III effector pipB2	---	S	---	2614502	2615242
	HDIA_0565	argF	Ornithine carbamoyltransferase	2.1.3.3	E	GO:0004585,GO:0005737,GO:0006526,GO:0016597	615220	614288
	HDIA_2948	mhpC_1	2-hydroxy-6-oxononadienedioate/2-hydroxy-6- oxononatrienedioate hydrolase	3.7.1.14	R	GO:0005737,GO:0016787,GO:0018771,GO:0019380,GO:0019439,GO:0019622,GO:0052823	3170643	3169942
	HDIA_4095	---	hypothetical protein	---	X	---	4434623	4433664
	HDIA_0220	deoC	Deoxyribose-phosphate aldolase	4.1.2.4	F	GO:0004139,GO:0005634,GO:0005737,GO:0009264,GO:0016052,GO:0046121,GO:0046386,GO:0070062	244117	243104
	HDIA_4843	---	hypothetical protein	---	X	---	5303289	5302963
	HDIA_3776	---	2'-5' RNA ligase	---	J	GO:0004113,GO:0008664	4078040	4078576
	HDIA_1341	---	Phage gp6-like head-tail connector protein	---	S	---	1451085	1451648
	HDIA_4028	mdoG	Glucans biosynthesis protein G precursor	---	P	GO:0003824,GO:0009250,GO:0030246,GO:0042597	4362647	4361043
	HDIA_3742	cytR_3	HTH-type transcriptional repressor CytR	---	K	GO:0000976,GO:0003700,GO:0005829,GO:0006351,GO:0045892	4041306	4040278
	HDIA_0668	ribBA_2	Riboflavin biosynthesis protein RibBA	---	H	GO:0005525,GO:0005634,GO:0005737,GO:0016787,GO:0046872	734391	735653
	HDIA_1060	---	hypothetical protein	---	S	---	1142032	1142397
	HDIA_1302	dapE_2	Succinyl-diaminopimelate desuccinylase	3.5.1.18	E	GO:0004180,GO:0005654,GO:0005737,GO:0005829,GO:0006508,GO:0008233,GO:0008237,GO:0016805,GO:0034701,GO:0046872,GO:0070062	1412864	1414255
	HDIA_2434	paaF	2,3-dehydroadipyl-CoA hydratase	4.2.1.17	I	GO:0003824,GO:0005739	2597051	2596251
	HDIA_3524	---	hypothetical protein	---	X	---	3804425	3805036
	HDIA_3598	tilS	tRNA(Ile)-lysidine synthase	6.3.4.19	D	GO:0005524,GO:0005737,GO:0006400,GO:0016879	3889466	3888174
	HDIA_4042	rpmA	50S ribosomal protein L27	---	J	GO:0003735,GO:0005840,GO:0006412	4380675	4380953
	HDIA_0017	---	TRAP-type C4-dicarboxylate transport system, small permease component	---	S	GO:0016021	18054	18569
	HDIA_2511	adk	Adenylate kinase	2.7.4.3	F	GO:0004017,GO:0005524,GO:0005737,GO:0044209	2686431	2685838
	HDIA_1527	ydcR	putative HTH-type transcriptional regulator YdcR	---	K	GO:0003677,GO:0003700,GO:0006351,GO:0008483,GO:0030170	1654242	1652785
	HDIA_4343	nifH	Nitrogenase iron protein	1.18.6.1	P	GO:0005524,GO:0009399,GO:0016163,GO:0016612,GO:0018697,GO:0046872,GO:0051539	4731529	4730633
	HDIA_1237	yjlD	NADH dehydrogenase-like protein YjlD	1.6.99.-	C	GO:0000166,GO:0016020,GO:0016491,GO:0048038	1333450	1332158
	HDIA_0046	araL	Sugar-phosphatase AraL	3.1.3.23	---	GO:0016311,GO:0004647,GO:0016787,GO:0016791,GO:0046872,GO:0050308	56164	55334
	HDIA_1068	yqjF	Inner membrane protein YqjF	---	S	GO:0005886,GO:0016021	1150434	1150027
	HDIA_4172	---	hypothetical protein	---	S	GO:0043565	4537816	4538091
	HDIA_3971	---	hypothetical protein	---	S	---	4294860	4294105
	HDIA_0998	---	hypothetical protein	---	X	GO:0000150,GO:0003677	1075856	1075290
	HDIA_4359	metX	Homoserine O-acetyltransferase	2.3.1.31	E	GO:0004414,GO:0005737,GO:0009086	4743612	4744826
	HDIA_2829	---	hypothetical protein	---	S	---	3038563	3038081
	HDIA_0212	araG	Arabinose import ATP-binding protein AraG	3.6.3.17	G	GO:0005524,GO:0006810,GO:0016887	233353	234891
	HDIA_1232	---	Putative protein-S-isoprenylcysteine methyltransferase	---	O	GO:0008168,GO:0016021	1327681	1327205
	HDIA_1105	---	hypothetical protein	---	S	---	1193100	1193816
	HDIA_1295	---	Pathogenicity locus	---	L	---	1406101	1405691
	HDIA_0973	sucD_1	Succinyl-CoA ligase [ADP-forming] subunit alpha	6.2.1.5	C	GO:0004468,GO:0005524,GO:0006979,GO:0009408,GO:0018393,GO:0046872,GO:0048037,GO:0052858	1051357	1048649
	HDIA_2508	rpoA	DNA-directed RNA polymerase subunit alpha	2.7.7.6	K	GO:0003677,GO:0003899,GO:0006351	2684497	2683475
	HDIA_2636	tolC	type I secretion outer membrane protein, TolC family	---	M,U	---	2815090	2813705
	HDIA_1740	rbsA_6	Ribose import ATP-binding protein RbsA	3.6.3.17	G	GO:0005524,GO:0015407,GO:0015591,GO:0043190	1867064	1865568
	HDIA_4380	---	hypothetical protein	---	S	---	4762991	4763392
	HDIA_2374	---	Putative multidrug export ATP-binding/permease protein	3.6.3.-	V	GO:0005524,GO:0005886,GO:0006811,GO:0016021,GO:0042626,GO:0046689	2526399	2528312
	HDIA_0460	adaA	Methylphosphotriester-DNA--protein-cysteine S-methyltransferase	2.1.1.-	K	GO:0003700,GO:0006351,GO:0043565	500230	499325
	HDIA_3054	CbtA	cobalt transporter subunit CbtA (proposed)	---	S	GO:0016021	3299606	3300343
	HDIA_4572	opuAC	Glycine betaine-binding protein OpuAC precursor	---	E	GO:0005215	4981886	4982827
	HDIA_3035	mcp4_7	Methyl-accepting chemotaxis protein 4	---	T	GO:0004871,GO:0005886,GO:0006935,GO:0016021	3273539	3274852
	HDIA_4798	---	hypothetical protein	---	S	---	5251468	5251833
	HDIA_2635	---	hypothetical protein	---	S	---	2813336	2812569
	HDIA_1560	alaS_1	Alanine--tRNA ligase	6.1.1.7	R	GO:0000049,GO:0004813,GO:0005524,GO:0005737,GO:0006419,GO:0008270	1690431	1689682
	HDIA_1561	cysK_1	Cysteine synthase	2.5.1.47	E	GO:0004124,GO:0005739,GO:0006535,GO:0008652,GO:0016740,GO:0030170	1691465	1690431
	HDIA_1328	---	hypothetical protein	---	X	---	1438741	1438920
	HDIA_3280	cysA_5	Sulfate/thiosulfate import ATP-binding protein CysA	3.6.3.25	E	GO:0005524,GO:0015594,GO:0015595,GO:0043190	3536815	3537909
	HDIA_2207	cmpR_4	HTH-type transcriptional activator CmpR	---	K	GO:0003677,GO:0003700,GO:0006351	2363590	2362652
	HDIA_1941	---	hypothetical protein	---	X	---	2083087	2082878
	HDIA_0266	---	polyhydroxyalkanoate synthesis repressor PhaR	---	S	---	293836	294426
	HDIA_3025	cph1_4	Phytochrome-like protein cph1	2.7.13.3	T	GO:0000155,GO:0004673,GO:0005524,GO:0005622,GO:0006355,GO:0009584,GO:0009585,GO:0009639,GO:0009883,GO:0018106,GO:0018298,GO:0042802,GO:0046777	3262438	3260783
	HDIA_1536	---	Septum formation initiator	---	X	GO:0007049,GO:0016021	1664545	1664874
	HDIA_2682	cheL	chemotactic signal-response protein CheL	---	S	---	2866603	2866932
	HDIA_3222	---	ABC transporter, substrate-binding protein, aliphatic sulfonates family	---	P	GO:0009228	3472219	3473193
	HDIA_3537	fliJ	flagellar export protein FliJ	---	N,O,U	GO:0003774,GO:0006935,GO:0009288,GO:0016020,GO:0071973	3817162	3816755
	HDIA_2345	icmF	type VI secretion protein IcmF	---	S	GO:0016021	2487217	2483657
	HDIA_4219	---	Thermophilic glucose-6-phosphate isomerase	---	X	---	4589119	4588478
	HDIA_2367	---	hypothetical protein	---	S	---	2517552	2518484
	HDIA_4167	---	putative rhodanese-related sulfurtransferase	---	X	---	4531275	4530484
	HDIA_1118	ctaG	Cytochrome c oxidase assembly protein CtaG	---	O	GO:0005507,GO:0005886,GO:0008535,GO:0016021	1206532	1207209
	HDIA_0687	sugA_1	Trehalose transport system permease protein SugA	---	X	GO:0005886,GO:0008643,GO:0016021	754755	755633
	HDIA_1018	---	Gluconate 2-dehydrogenase cytochrome c subunit precursor	1.1.99.3	X	GO:0005886,GO:0009055,GO:0020037,GO:0046872,GO:0055114	1100771	1097496
	HDIA_2368	nasD_2	Nitrite reductase [NAD(P)H]	1.7.1.4	C	GO:0008942,GO:0020037,GO:0042128,GO:0046872,GO:0050660,GO:0050661,GO:0051539	2518496	2520940
	HDIA_2198	slt_2	Soluble lytic murein transglycosylase precursor	4.2.2.-	M	GO:0000270,GO:0008933,GO:0016020,GO:0016837,GO:0019012,GO:0019076,GO:0019835,GO:0042742,GO:0046718	2355202	2355876
	HDIA_4248	kdgR_2	Transcriptional regulator KdgR	---	K	GO:0003677,GO:0003700,GO:0005829,GO:0006351,GO:0045892	4618557	4617706
	HDIA_3470	---	phosphonate utilization associated putative membrane protein	---	E,G	GO:0016021	3746234	3745329
	HDIA_1741	ytfQ_2	ABC transporter periplasmic-binding protein YtfQ precursor	---	G	---	1868160	1867135
	HDIA_0715	---	hypothetical protein	---	S	---	780666	780202
	HDIA_1144	---	putative Fe-S oxidoreductase	---	L	GO:0003824,GO:0005886,GO:0016021,GO:0046872,GO:0051539	1235915	1234848
	HDIA_4079	---	hypothetical protein	---	X	---	4417294	4416800
	HDIA_2652	nhhA	High-molecular weight cobalt-containing nitrile hydratase subunit alpha	4.2.1.84	S	GO:0006807,GO:0046914,GO:0080109	2830029	2829382
	HDIA_2582	purQ	Phosphoribosylformylglycinamidine synthase 1	6.3.5.3	F	GO:0004359,GO:0004642,GO:0005524,GO:0005737,GO:0006189,GO:0006541	2752838	2753512
	HDIA_2147	sugA_2	Trehalose transport system permease protein SugA	---	G	GO:0005886,GO:0008643,GO:0016021	2293667	2292717
	HDIA_3690	---	putative PEP-CTERM system TPR-repeat lipoprotein	---	S	---	3981190	3980519
	HDIA_2257	---	hypothetical protein	---	X	---	2399905	2400171
	HDIA_4711	betA_2	Choline dehydrogenase	1.1.99.1	E	GO:0008802,GO:0008812,GO:0019285,GO:0050660	5143026	5144696
	HDIA_3381	---	hypothetical protein	---	X	GO:0016021	3647000	3647563
	HDIA_2454	aspS	Aspartate--tRNA ligase	6.1.1.12	J	GO:0003676,GO:0005524,GO:0005737,GO:0006418,GO:0050560	2627036	2625255
	HDIA_0717	---	hypothetical protein	---	X	---	780989	780876
	HDIA_0142	yejE	Inner membrane ABC transporter permease protein YejE	---	E	GO:0005886,GO:0042884,GO:0043190,GO:0043492	161506	162642
	HDIA_0281	---	hypothetical protein	---	X	---	306626	306411
	HDIA_2233	---	hypothetical protein	---	X	---	2387906	2388346
	HDIA_1689	---	hypothetical protein	---	V	GO:0000287,GO:0003677,GO:0009036,GO:0009307	1822337	1821273
	HDIA_3646	pgk_1	Phosphoglycerate kinase	2.7.2.3	G	GO:0004618,GO:0005524,GO:0005737,GO:0006096	3931461	3932654
	HDIA_2077	tcyB	L-cystine transport system permease protein TcyB	---	E	GO:0005215,GO:0005886,GO:0006865,GO:0016021	2216104	2216772
	HDIA_4687	---	Flp pilus assembly protein TadG	---	U	---	5112484	5113710
	HDIA_4344	gst	Glutathione S-transferase GST-4.5	2.5.1.18	O	GO:0016740	4731902	4732528
	HDIA_4774	---	Lipid A 3-O-deacylase (PagL)	---	S	GO:0016021	5221735	5222370
	HDIA_4634	---	hypothetical protein	---	S	GO:0019867,GO:0043165	5052181	5052738
	HDIA_3395	codA_2	Cytosine deaminase	3.5.4.1	F	GO:0004131,GO:0005829,GO:0006209,GO:0008198,GO:0008270,GO:0035888,GO:0042802	3660722	3661951
	HDIA_0907	xylF_1	D-xylose-binding periplasmic protein precursor	---	G	GO:0015753,GO:0030288,GO:0048029	971793	972833
	HDIA_2876	bcp_2	Putative peroxiredoxin/MT2597	1.11.1.15	O	GO:0004601,GO:0051920	3082984	3083631
	HDIA_3671	pntA_1	NAD(P) transhydrogenase subunit alpha	1.6.1.2	C	GO:0005886,GO:0008750,GO:0016021,GO:0055114	3961010	3960522
	HDIA_0853	deoR	Deoxyribonucleoside regulator	---	K	GO:0003677,GO:0003700,GO:0006352,GO:0016987,GO:0030246,GO:0042802	906699	905722
	HDIA_3821	glpR_2	Glycerol-3-phosphate regulon repressor	---	K	GO:0003677,GO:0003700,GO:0005622,GO:0006071,GO:0006351,GO:0010677	4120866	4121651
	HDIA_2583	yliE	Putative cyclic di-GMP phosphodiesterase YliE	3.1.4.52	T	GO:0000155,GO:0005622,GO:0006355	2755366	2753558
	HDIA_1390	lolE_1	Lipoprotein-releasing system transmembrane protein LolE	---	M	GO:0005886,GO:0016021,GO:0042954	1499578	1500843
[truncated: 2,869 more rows]

## Sheet: Plasmid
	Gene ID	Gene Name	Gene Product	EC Number	#COG Funccat ID(s)	GO Number(s)	Start	Stop
	HDIA_p0112	ssuE	NAD(P)H-dependent FAD/FMN reductase	1.5.1.38	R	GO:0052873,GO:0016491,GO:0008752,GO:0055114,GO:0009970,GO:0006974	120777	121346
	HDIA_p0081	---	conjugal transfer protein TrbD	---	U	GO:0000746,GO:0005886,GO:0016021	88804	88505
	HDIA_p0063	nepI_2	Purine ribonucleoside efflux pump NepI	---	P	GO:0005886,GO:0006351,GO:0006355,GO:0016021,GO:0055085	68169	67030
	HDIA_p0089	---	TRAP-type mannitol/chloroaromatic compound transport system, small permease component	---	S	GO:0016021	96879	97388
	HDIA_p0044	tktB	Transketolase 2	2.2.1.1	---	GO:0005886,GO:0016021	46426	47271
	HDIA_p0055	sugA_8	Trehalose transport system permease protein SugA	---	E	GO:0005886,GO:0006810,GO:0016021	58361	59233
	HDIA_p0049	tktA_4	Transketolase 1	2.2.1.1	G	GO:0004802,GO:0019253,GO:0046872	51306	53324
	HDIA_p0004	ssuA_4	Putative aliphatic sulfonates-binding protein precursor	---	P	---	2274	3254
	HDIA_p0103	cymR_2	Cysteine metabolism repressor	---	K	GO:0003677	112326	112859
	HDIA_p0105	cysT_2	Sulfate transport system permease protein CysT	---	P	GO:0005886,GO:0015419,GO:0016021	114223	115062
	HDIA_p0084	repA	replication protein A	---	---	---	90510	91724
	HDIA_p0006	sdcS_2	Na(+)/dicarboxylate symporter	---	P	GO:0005215,GO:0005886,GO:0006813,GO:0008324,GO:0016021,GO:0098656	5984	4209
	HDIA_p0046	yiaO_5	Extracytoplasmic solute receptor protein YiaO	---	G	GO:0005886,GO:0006810,GO:0016021,GO:0030288	48439	49455
	HDIA_p0041	---	hypothetical protein	---	---	GO:0003677,GO:0003700,GO:0006351	44220	44447
	HDIA_p0067	---	putative oxidoreductase	1.-.-.-	R	GO:0016491	71483	72226
	HDIA_p0053	---	putative transposase OrfB	---	L	GO:0003677,GO:0015074	55516	56409
	HDIA_p0054	---	putative ABC transporter-binding protein precursor	---	G	GO:0005215,GO:0042597	56588	57892
	HDIA_p0022	---	hypothetical protein	---	---	GO:0004672,GO:0005524	22441	21839
	HDIA_p0072	---	enterobactin exporter EntS	---	E,G,P	GO:0016021	79990	79067
	HDIA_p0020	---	Transposase	---	L	GO:0004803,GO:0006313,GO:0043565	20334	20645
	HDIA_p0086	repC	replication initiation protein RepC	---	S	GO:0006260	92950	94236
	HDIA_p0019	---	hypothetical protein	---	---	---	20154	20312
	HDIA_p0026	wapA	---	---	---	GO:0005618,GO:0090305,GO:0004519	28643	28368
	HDIA_p0087	ydfH_11	putative HTH-type transcriptional regulator YdfH	---	K	GO:0003677,GO:0003700,GO:0006351	94577	95344
	HDIA_p0079	trbJ	conjugal transfer protein TrbJ	---	U	GO:0000746	86082	85282
	HDIA_p0061	---	hypothetical protein	---	L	GO:0003676	64414	64779
	HDIA_p0038	lutR_3	L-lactate utilization operon repressor	---	K	GO:0003677,GO:0003700,GO:0006351	41263	40523
	HDIA_p0034	gsiD_2	Glutathione transport system permease protein GsiD	---	E	GO:0005886,GO:0006810,GO:0016021	36848	35922
	HDIA_p0066	---	hypothetical protein	---	S	---	70986	71459
	HDIA_p0011	---	hypothetical protein	---	---	---	10839	11072
	HDIA_p0064	dmlR_20	D-malate degradation protein R	---	K	GO:0003677,GO:0003700,GO:0006351	68812	69705
	HDIA_p0047	---	TRAP-type C4-dicarboxylate transport system, small permease component	---	G	GO:0016021	49452	50021
	HDIA_p0024	---	hypothetical protein	---	---	GO:0005515	23722	23123
	HDIA_p0025	wapA	Cell wall-associated polypeptide CWBP200	---	M	GO:0004519,GO:0004549,GO:0005576,GO:0005618,GO:0016078,GO:0090501,GO:0097264	28301	23709
	HDIA_p0027	---	hypothetical protein	---	---	---	28792	29805
	HDIA_p0059	---	D-xylulose reductase	1.1.1.9	C	GO:0008270,GO:0046526	62174	63217
	HDIA_p0091	dgoD	D-galactonate dehydratase	4.2.1.6	M	GO:0000287,GO:0008869,GO:0009063,GO:0034194	98724	99923
	HDIA_p0014	traD	Conjugal transfer protein TraD	---	---	---	14420	14205
	HDIA_p0023	---	hypothetical protein	---	M	GO:0097264	23126	22707
	HDIA_p0010	traC	DNA primase TraC	2.7.7.-	L	---	10095	10820
	HDIA_p0001	ntaA_2	Nitrilotriacetate monooxygenase component A	1.14.14.10	C	GO:0004497,GO:0016705	282	611
	HDIA_p0088	dctP_5	C4-dicarboxylate-binding periplasmic protein precursor	---	G	GO:0006810,GO:0030288	95592	96620
	HDIA_p0096	---	hypothetical protein	---	---	---	104879	105127
	HDIA_p0075	---	conjugal transfer protein TrbG	---	U	GO:0000746	83237	82413
	HDIA_p0071	cyaA_7	Adenylate cyclase 1	4.6.1.1	T	GO:0004016,GO:0004871,GO:0005524,GO:0005622,GO:0005886,GO:0016021,GO:0035556,GO:0046872	77600	78949
	HDIA_p0069	iorB_3	Isoquinoline 1-oxidoreductase subunit beta	1.3.99.16	---	GO:0047121	73331	75595
	HDIA_p0056	ycjP_3	Inner membrane ABC transporter permease protein YcjP	---	G	GO:0005886,GO:0006810,GO:0016021	59246	60076
	HDIA_p0090	siaT_17	Neu5Ac permease	---	Q	GO:0015740,GO:0016021	97397	98704
	HDIA_p0048	siaT_16	Neu5Ac permease	---	G	GO:0005886,GO:0016021	50018	51274
	HDIA_p0058	btr_5	Bacillibactin transport regulator	---	K	GO:0003700,GO:0005737,GO:0006351,GO:0019299,GO:0043565,GO:0045893	61261	62172
	HDIA_p0029	---	putative addiction module antidote protein, family	---	---	GO:0006355	30520	30257
	HDIA_p0050	---	Transposase	---	L	GO:0003677,GO:0004803,GO:0006313	53411	53689
	HDIA_p0109	tsaA	putative peroxiredoxin	1.11.1.15	O	GO:0005739,GO:0008379,GO:0034599,GO:0045454,GO:0046686,GO:0098869	117570	118226
	HDIA_p0094	tkrA	Glyoxylate/hydroxypyruvate reductase B	1.1.1.79	E,H	GO:0005737,GO:0005886,GO:0016618,GO:0030267,GO:0051287	102013	102999
	HDIA_p0062	mcp1_2	Methyl-accepting chemotaxis protein 1	---	T	GO:0004871,GO:0005886,GO:0006935,GO:0016021	65145	66827
	HDIA_p0110	---	hypothetical protein	---	---	---	119121	119276
	HDIA_p0015	traC	Conjugal transfer protein TraC	---	---	---	14688	14425
	HDIA_p0101	---	Transposase, TnpA family	---	L	GO:0003677,GO:0004803,GO:0006313	111382	108407
	HDIA_p0070	adhB_2	Alcohol dehydrogenase cytochrome c subunit precursor	---	C	GO:0005506,GO:0005886,GO:0009055,GO:0016614,GO:0020037	75716	77056
	HDIA_p0013	traG_2	Conjugal transfer protein TraG	---	---	GO:0005886,GO:0009291,GO:0016021	14218	12302
	HDIA_p0028	---	hypothetical protein plasmid stabilization protein	---	---	---	30260	29961
	HDIA_p0003	ssuC_16	Putative aliphatic sulfonates transport permease protein SsuC	---	P	GO:0005886,GO:0005887,GO:0006790,GO:0006810	1407	2240
	HDIA_p0009	---	Transposase	---	L	GO:0003677,GO:0006310,GO:0015074,GO:0032196	10044	8512
	HDIA_p0005	ssuB_5	Aliphatic sulfonates import ATP-binding protein SsuB	3.6.3.-	P	GO:0005524,GO:0006810,GO:0016887	3265	4035
	HDIA_p0017	traF	conjugal transfer pilin processing protease TraF	---	U	GO:0000746,GO:0042597	18335	18865
	HDIA_p0100	---	hypothetical protein	---	---	---	107534	108373
	HDIA_p0068	iorA_4	Isoquinoline 1-oxidoreductase subunit alpha	1.3.99.16	C	GO:0009055,GO:0046872,GO:0047121,GO:0051537	72873	73334
	HDIA_p0076	---	conjugal transfer protein TrbF	---	U	GO:0000746,GO:0005886,GO:0016021	83920	83258
	HDIA_p0002	ntaA_3	Nitrilotriacetate monooxygenase component A	1.14.14.10	C	GO:0004497,GO:0016705	683	1393
	HDIA_p0018	traB	Conjugal transfer protein TraB	---	---	---	18819	20009
	HDIA_p0107	cysA_6	Sulfate/thiosulfate import ATP-binding protein CysA	3.6.3.25	E	GO:0005524,GO:0015419,GO:0043190	115945	116664
	HDIA_p0099	vapB	Antitoxin VapB	---	S	GO:0003677,GO:0006351,GO:0006355	107251	106997
	HDIA_p0043	fabG_26	3-oxoacyl-[acyl-carrier-protein] reductase FabG	1.1.1.100	I,Q	GO:0016491	45605	46354
	HDIA_p0035	oppB_2	Oligopeptide transport system permease protein OppB	---	E	GO:0005887,GO:0015031,GO:0015421,GO:0035672,GO:0042937,GO:0042939	37768	36848
	HDIA_p0036	dppA_2	Dipeptide-binding protein	---	E	GO:0006935,GO:0015031,GO:0015833,GO:0030288,GO:0042277,GO:0043190,GO:0055085	39397	37886
	HDIA_p0051	---	hypothetical protein	---	L	GO:0003676,GO:0015074	53965	54228
	HDIA_p0060	---	transposase	---	L	GO:0005524	63815	64207
	HDIA_p0083	TrbB	Conjugal transfer protein TrbB	---	---	---	90132	89161
	HDIA_p0078	trbK	conjugal transfer protein TrbK	---	---	---	85285	85076
	HDIA_p0077	---	conjugal transfer protein TrbL	---	U	GO:0000746,GO:0005886,GO:0016021	85092	83929
	HDIA_p0095	---	hypothetical protein	---	---	GO:0003676	103347	103204
	HDIA_p0033	gsiA_4	Glutathione import ATP-binding protein GsiA	3.6.3.-	E	GO:0005524,GO:0005886,GO:0015031,GO:0015833,GO:0016887	35925	34282
	HDIA_p0093	idnD_2	L-idonate 5-dehydrogenase	1.1.1.264	C	GO:0008270,GO:0019521,GO:0046183,GO:0050572	100889	101941
	HDIA_p0073	trbI	Conjugal transfer protein TrbI	---	---	---	81945	80629
	HDIA_p0098	---	putative ribonuclease VapC30	3.1.-.-	S	GO:0000287,GO:0003677,GO:0003723,GO:0004540	106997	106608
	HDIA_p0040	---	putative transposase OrfB	---	L	GO:0003677,GO:0006310,GO:0015074,GO:0032196	43638	43051
	HDIA_p0032	---	putative transposase OrfB	---	L	GO:0015074,GO:0043565	33135	34115
	HDIA_p0102	pinR	Putative DNA-invertase from lambdoid prophage Rac	---	L	GO:0000150,GO:0003677,GO:0015074	111536	112120
	HDIA_p0045	dxs_3	1-deoxy-D-xylulose-5-phosphate synthase	2.2.1.7	G	GO:0003824	47268	48278
	HDIA_p0008	---	transposase/IS protein	---	L	GO:0005524	8522	7728
	HDIA_p0052	---	Transposase IS116/IS110/IS902 family protein	---	L	GO:0003677,GO:0004803,GO:0006313	55385	54480
	HDIA_p0108	lrp_7	Leucine-responsive regulatory protein	---	K	GO:0003700,GO:0005622,GO:0006351,GO:0043565	117049	117528
	HDIA_p0016	traA	Probable conjugal transfer protein TraA	---	---	---	15027	18338
	HDIA_p0042	ampR	HTH-type transcriptional activator AmpR	---	K	GO:0003677,GO:0003700,GO:0006351	45450	44560
	HDIA_p0065	---	5-amino-6-(5-phosphoribosylamino)uracil reductase	---	---	GO:0008703,GO:0009231	69925	70494
	HDIA_p0057	malK_8	Maltose/maltodextrin import ATP-binding protein MalK	3.6.3.19	G	GO:0005524,GO:0016820,GO:0016887,GO:0043190	60090	61091
	HDIA_p0097	xerD_2	Tyrosine recombinase XerD	---	L	GO:0003677,GO:0006310,GO:0015074	106611	105562
	HDIA_p0021	---	putative transposase OrfB	---	L	GO:0003677,GO:0006310,GO:0015074,GO:0032196	20642	21472
	HDIA_p0106	cysW_3	Sulfate transport system permease protein CysW	---	P	GO:0005886,GO:0015419,GO:0016021	115055	115933
	HDIA_p0074	---	conjugal transfer protein TrbH	---	---	GO:0000746,GO:0005886	82409	81942
	HDIA_p0085	repB	replication protein B	---	---	---	91721	92722
	HDIA_p0080	TrbE	Conjugal transfer protein TrbE	---	---	---	88498	86054
	HDIA_p0039	aldH_2	NADP-dependent fatty aldehyde dehydrogenase	1.2.1.4	C	GO:0042838,GO:0047533	41480	43012
	HDIA_p0082	---	conjugal transfer protein TrbC	---	U	GO:0000746,GO:0005886,GO:0016021	89171	88797
	HDIA_p0012	---	hypothetical protein	---	S	---	11569	11886
	HDIA_p0031	---	Transposase	---	L	GO:0004803,GO:0006313,GO:0043565	32752	33138
	HDIA_p0092	gno_3	Gluconate 5-dehydrogenase	1.1.1.69	I,Q	GO:0005737,GO:0008874	100006	100767
	HDIA_p0104	sbp_4	Sulfate binding protein	---	P	GO:0006790,GO:0008271,GO:0015419,GO:0030288,GO:0043199	113233	114219
	HDIA_p0030	traR	putative transcriptional activator protein TraR	---	K	GO:0003677,GO:0006351,GO:0006355,GO:0009372,GO:1901336	31298	31960
	HDIA_p0007	murJ_2	putative peptidoglycan biosynthesis protein MurJ	---	R	GO:0005886,GO:0006810,GO:0008360,GO:0009252,GO:0016021,GO:0071555	6109	7617
	HDIA_p0113	---	hypothetical protein	---	---	---	121762	121496
	HDIA_p0111	---	hypothetical protein	---	S	GO:0016491	119348	120637
	HDIA_p0037	dapA_3	4-hydroxy-tetrahydrodipicolinate synthase	4.3.3.7	G	GO:0042838,GO:0047448	40453	39521
